# Supplementary material for: Predicting the aesthetics of dynamic generative artwork based on statistical image features: A time-dependent model
Source: PLoS One. 2023 Sep 21;18(9):e0291647. doi: 10.1371/journal.pone.0291647 (PMC10513343; doi:10.1371/journal.pone.0291647)
Supplement: S1 Table — (XLSX) [file pone.0291647.s002.xlsx]

## Sheet: Sheet1
Table S1. Mean values and standard deviations of the image features for each image sequence.
Image Feature	IS 1	IS 2	IS 3	IS 4	IS 5	IS 6	IS 7	IS 8
Contrast	31.7	52	46.3	35.3	34.4	40.6	39.6	33.5
	(±6.50E+00)	(±1.17E+01)	(±1.42E+01)	(±1.21E+01)	(±1.36E+01)	(±7.46E+00)	(±1.28E+01)	(±1.23E+01)
Skewness	0.586	0.64	0.807	0.9	1.6	0.275	0.885	1.72
	(±4.20E-01)	(±4.27E-01)	(±7.16E-01)	(±8.05E-01)	(±1.02E+00)	(±3.35E-01)	(±8.53E-01)	(±9.74E-01)
Kurtosis	-0.32	-0.0799	0.692	1.29	4.52	-0.546	1.3	4.98
	(±1.12E+00)	(±1.25E+00)	(±2.69E+00)	(±3.52E+00)	(±7.19E+00)	(±4.54E-01)	(±3.67E+00)	(±7.52E+00)
Horizontal balance	0.499	0.499	0.504	0.504	0.502	0.501	0.507	0.508
	(±2.27E-03)	(±1.52E-03)	(±1.95E-03)	(±1.61E-03)	(±2.01E-03)	(±1.94E-03)	(±2.20E-03)	(±2.63E-03)
Vertical balance	0.501	0.494	0.498	0.5	0.497	0.5	0.506	0.5
	(±1.19E-03)	(±2.17E-03)	(±1.91E-03)	(±2.24E-03)	(±3.15E-03)	(±1.23E-03)	(±2.30E-03)	(±1.25E-03)
First order entropy	4.45	4.54	4.48	4.5	4.51	4.5	4.44	4.52
	(±5.55E-02)	(±2.13E-02)	(±4.16E-02)	(±9.81E-02)	(±5.83E-02)	(±2.90E-02)	(±1.08E-01)	(±5.06E-02)
Edge density	139	185	129	106	85.2	186	72.1	120
	(±3.56E+01)	(±4.55E+01)	(±4.86E+01)	(±3.37E+01)	(±3.69E+01)	(±4.14E+01)	(±2.75E+01)	(±4.66E+01)
SymmetryLR	0.547	0.543	0.466	0.588	0.464	0.607	0.541	0.491
	(±8.17E-02)	(±7.57E-02)	(±6.00E-02)	(±6.57E-02)	(±5.39E-02)	(±7.57E-02)	(±6.99E-02)	(±5.82E-02)
SymmetryUD	0.585	0.533	0.519	0.586	0.43	0.605	0.557	0.513
	(±7.93E-02)	(±6.68E-02)	(±9.33E-02)	(±6.64E-02)	(±3.65E-02)	(±7.73E-02)	(±7.62E-02)	(±4.50E-02)
SymmetryLRUD	0.53	0.524	0.474	0.575	0.418	0.589	0.505	0.471
	(±8.49E-02)	(±7.31E-02)	(±6.19E-02)	(±6.52E-02)	(±3.77E-02)	(±8.31E-02)	(±7.19E-02)	(±5.90E-02)
Self-similarity	0.798	0.812	0.741	0.799	0.696	0.836	0.759	0.767
	(±7.22E-02)	(±5.25E-02)	(±4.91E-02)	(±7.17E-02)	(±2.21E-02)	(±5.72E-02)	(±7.18E-02)	(±9.16E-02)
ComplexityGS	22.5	23.8	17.2	15.7	11.3	28.2	12.5	15.6
	(±5.54E+00)	(±5.38E+00)	(±6.17E+00)	(±4.63E+00)	(±5.09E+00)	(±5.31E+00)	(±3.70E+00)	(±5.48E+00)
Anisotropy	0.000243	0.000242	0.000286	0.000285	0.000357	0.000244	0.000268	0.000288
	(±7.60E-05)	(±6.51E-05)	(±3.43E-05)	(±8.27E-05)	(±2.38E-05)	(±6.60E-05)	(±3.23E-05)	(±8.24E-05)
FTmean	0.147	0.197	0.0941	0.0628	0.0293	0.138	0.0419	0.0662
	(±8.05E-02)	(±1.16E-01)	(±6.87E-02)	(±3.32E-02)	(±2.04E-02)	(±7.22E-02)	(±1.84E-02)	(±4.04E-02)
FTstd	0.176	0.219	0.14	0.0822	0.0751	0.16	0.0598	0.108
	(±5.51E-02)	(±8.16E-02)	(±5.69E-02)	(±2.11E-02)	(±3.16E-02)	(±5.71E-02)	(±1.22E-02)	(±3.93E-02)
GBMRmean	0.298	0.281	0.286	0.25	0.212	0.378	0.291	0.231
	(±9.34E-02)	(±8.46E-02)	(±8.53E-02)	(±8.20E-02)	(±9.47E-02)	(±8.64E-02)	(±9.02E-02)	(±7.93E-02)
GBMRstd	0.239	0.243	0.262	0.223	0.231	0.258	0.273	0.228
	(±5.46E-02)	(±5.50E-02)	(±5.37E-02)	(±5.37E-02)	(±7.78E-02)	(±2.63E-02)	(±5.23E-02)	(±5.03E-02)
Number of colors	42	1	19	38	355	44	69.8	25
	(±0)	(±0)	(±0)	(±0)	(±0)	(±0)	(±5.77E-01)	(±0)
Hueavg	101	0	203	308	215	81.2	236	346
	(±0)	(±0)	(±0)	(±0)	(±0)	(±0)	(±2.22E-01)	(±0)
Huestd	7.9	0	9.13	6.45	57.5	8.56	15.5	6.09
	(±0)	(±0)	(±0)	(±0)	(±0)	(±0)	(±1.28E-01)	(±0)
Saturation	90.2	0	70.6	80.3	60.1	78.1	87.6	69.6
	(±0)	(±0)	(±0)	(±0)	(±0)	(±0)	(±0)	(±0)
Brightness	40	80	20	49.8	69.8	44.7	34.9	40
	(±0)	(±0)	(±0)	(±0)	(±0)	(±0)	(±0)	(±0)
