# Supplementary material for: Predicting the aesthetics of dynamic generative artwork based on statistical image features: A time-dependent model
Source: PLoS One. 2023 Sep 21;18(9):e0291647. doi: 10.1371/journal.pone.0291647 (PMC10513343; doi:10.1371/journal.pone.0291647)
Supplement: S2 Table — (XLSX) [file pone.0291647.s003.xlsx]

## Sheet: Sheet1
Table S2. Spearman coefficients of the correlations among the twenty-two image features.
	1	2	3	4	5	6	7	8	9	10	11	12	13	14	15	16	17	18	19	20	21	22
1. Contrast	1
2. Skewness	-0.72***	1
3. Kurtosis	-0.66***	0.92***	1
4. Horizontal balance	0.06	0.11	0.17	1
5. Vertical balance	-0.22*	-0.14	-0.08	0.40***	1
6. First order entropy	0.47***	-0.14	-0.1	0.13	-0.37***	1
7. Edge density	0.72***	-0.76	-0.79***	-0.26*	-0.27**	0.39***	1
8. SymmetryLR	0.60***	-0.80***	-0.71***	-0.06	0.24*	0.33***	0.65***	1
9. SymmetryUD	0.56***	-0.86***	-0.80***	0.01	0.39***	0.08	0.64***	0.90***	1
10. SymmetryLRUD	0.59***	-0.81***	-0.74***	-0.04	0.25*	0.25*	0.67***	0.97***	0.95***	1
11. Self-similarity	0.62***	-0.79***	-0.75***	-0.04	0.17	0.37***	0.77***	0.90***	0.86***	0.92***	1
12. ComplexityGS	0.65***	-0.82***	-0.86***	-0.29**	-0.15	0.30**	0.97***	0.71***	0.72***	0.73***	0.81***	1
13. Anisotropy	-0.62***	0.74***	0.73***	0.04	-0.22*	-0.30**	-0.74***	-0.84***	-0.86***	-0.85***	-0.89***	-0.78***	1
14. FTmean	0.70***	-0.79***	-0.89***	-0.20*	-0.09	0.32**	0.95***	0.71***	0.74***	0.74***	0.82***	0.95***	-0.82***	1
15. FTstd	0.61***	-0.63***	-0.78***	-0.30**	-0.32**	0.31**	0.93***	0.45***	0.50***	0.49***	0.62***	0.91***	-0.65***	0.93***	1
16. GBMRmean	0.68***	-0.82***	-0.75***	0.01	0.11	0.12	0.65***	0.69***	0.72***	0.69***	0.66***	0.69***	-0.67***	0.67***	0.54***	1
17. GBMRstd	0.52***	-0.44***	-0.43***	0.18	0.02	0.06	0.31**	0.24*	0.28**	0.23*	0.22*	0.32**	-0.25*	0.34***	0.32**	0.72***	1
18. Number of colors	-0.28**	0.01	0.12	0.08	0.38***	-0.19	-0.37***	0.04	-0.07	-0.09	-0.19	-0.28**	0.21*	-0.36***	-0.44***	0.02	0.07	1
19. Hueavg	-0.28**	0.42***	0.50***	0.71***	0.44***	0.04	-0.54***	-0.16	-0.16	-0.18	-0.24*	-0.58***	0.25*	-0.47***	-0.58***	-0.33**	-0.11	0.19	1
20. Huestd	-0.09	0	0.08	0.17	0.18	-0.30**	-0.40***	-0.2	-0.19	-0.26*	-0.37***	-0.36***	0.34***	-0.39***	-0.40***	0.06	0.23*	0.76***	0.09	1
21. Saturation	-0.26**	-0.28**	-0.27**	0.12	0.67***	-0.45***	-0.18	0.26**	0.42***	0.30**	0.16	-0.01	-0.2	0.01	-0.14	0.20*	0.06	0.36***	0.17	0.21*	1
22. Brightness	0.07	0.07	0.07	-0.50***	-0.45***	0.44***	0.21*	0.16	-0.12	0.06	0.1	0.17	0.02	0.09	0.12	-0.16	-0.19	0	-0.30**	-0.34***	-0.54***	1
Note. Correlation significant at level * p < 0.05, ** p < 0.01 and *** p < 0.001.
