# Supplementary material for: Predicting the aesthetics of dynamic generative artwork based on statistical image features: A time-dependent model
Source: PLoS One. 2023 Sep 21;18(9):e0291647. doi: 10.1371/journal.pone.0291647 (PMC10513343; doi:10.1371/journal.pone.0291647)
Supplement: S3 Table — (XLSX) [file pone.0291647.s004.xlsx]

## Sheet: Sheet1
Table S3. Mean aesthetic ratings and standard deviations for the images in each image sequence.
Image sequence	Time	Mean	SD
IS 1	12	4.65	1.19
	24	4.79	1.33
	36	4.67	1.54
	48	4.54	1.7
	60	4.34	1.75
	72	4.05	1.78
	84	3.95	1.86
	96	3.76	1.81
	108	3.65	1.97
	120	3.51	1.9
	132	3.36	1.93
	144	3.38	1.91
IS 2	12	4.63	1.35
	24	4.77	1.37
	36	4.44	1.6
	48	4.19	1.67
	60	4.05	1.75
	72	3.79	1.82
	84	3.67	1.82
	96	3.67	1.76
	108	3.67	1.87
	120	3.62	1.92
	132	3.48	1.84
	144	3.2	1.79
IS 3	12	4.3	1.33
	24	4.63	1.4
	36	4.68	1.43
	48	4.67	1.57
	60	4.67	1.57
	72	4.56	1.67
	84	4.22	1.73
	96	3.97	1.75
	108	4	1.81
	120	3.84	1.88
	132	3.77	1.87
	144	3.78	1.95
IS 4	12	4.83	1.3
	24	4.97	1.29
	36	4.85	1.47
	48	4.87	1.51
	60	4.7	1.68
	72	4.55	1.7
	84	4.52	1.67
	96	4.33	1.71
	108	4.01	1.82
	120	3.85	1.84
	132	3.8	1.83
	144	3.72	1.95
IS 5	12	4.38	1.46
	24	4.8	1.33
	36	4.95	1.37
	48	4.74	1.56
	60	4.65	1.56
	72	4.44	1.76
	84	4.36	1.81
	96	4.08	1.76
	108	4.02	1.69
	120	3.98	1.84
	132	3.98	1.91
	144	4.02	1.92
IS 6	12	4.7	1.24
	24	4.87	1.33
	36	4.8	1.39
	48	4.66	1.66
	60	4.35	1.71
	72	4.23	1.82
	84	4.02	1.9
	96	3.64	1.84
	108	3.64	1.89
	120	3.59	1.9
	132	3.38	1.91
	144	3.16	1.89
IS 7	12	4.56	1.27
	24	4.91	1.21
	36	4.81	1.46
	48	4.79	1.51
	60	4.72	1.55
	72	4.59	1.69
	84	4.5	1.8
	96	4.32	1.79
	108	4.44	1.77
	120	4.3	1.75
	132	4.33	1.86
	144	4.38	1.88
IS 8	12	4.75	1.18
	24	5.08	1.24
	36	5	1.36
	48	4.77	1.48
	60	4.65	1.63
	72	4.43	1.76
	84	4.46	1.85
	96	4.32	1.91
	108	4.31	1.86
	120	4.12	1.88
	132	4.15	1.95
	144	4.24	1.95
