# Supplementary material for: Predicting the aesthetics of dynamic generative artwork based on statistical image features: A time-dependent model
Source: PLoS One. 2023 Sep 21;18(9):e0291647. doi: 10.1371/journal.pone.0291647 (PMC10513343; doi:10.1371/journal.pone.0291647)
Supplement: S4 Table — Each element represents: how much each original variable contributed to the corresponding principal component. (XLSX) [file pone.0291647.s005.xlsx]

## Sheet: Sheet1
Table S4. The loading matrix of the principal component analysis.
Each element represents: how much each original variable contributed to the corresponding principal component.
Variable	PC1	PC2	PC3	PC4	PC5
1. Contrast	0.247279	0.0575431	0.223801	-0.245408	-0.0817863
2. Skewness	-0.273669	0.0467313	-0.141645	0.116338	-0.177619
3. Kurtosis	-0.221492	0.0223881	-0.141927	0.278485	-0.192311
4. Horizontal balance	-0.0398283	-0.337182	0.188945	-0.375853	-0.340258
5. Vertical balance	-0.0148832	-0.42377	-0.0372425	0.228711	0.0633172
6. First order shannon	0.127508	0.135097	0.268536	-0.0983798	-0.543588
7. Edge density	0.282337	0.136192	-0.0182224	-0.071538	-0.0140106
8. SymmetryLR	0.254371	-0.124344	0.0805041	0.362394	-0.137003
9. SymmetryUD	0.258451	-0.212801	-0.0306634	0.230958	-0.023065
10. SymmetryLRUD	0.261484	-0.139828	-0.00523218	0.320826	-0.144534
11. Self-similarity	0.276833	-0.0772755	-0.00367368	0.19994	-0.192761
12. ComplexityGS	0.289419	0.0714581	-0.0431067	0.00942459	0.0993681
13. Anisotropy	-0.277083	0.0971867	-0.0104944	-0.0275846	0.0743706
14. FTmean	0.256191	0.147677	-0.13476	0.0376724	0.0184809
15. FTstd	0.243604	0.205632	-0.13403	-0.122373	0.0888825
16. GBMRmean	0.253195	-0.11423	0.189028	-0.0170734	0.191909
17. GBMRstd	0.166031	-0.102143	0.296015	-0.290297	0.28311
18. Number of colors	-0.138482	0.139915	0.532233	0.249902	0.141707
19. Hueavg	-0.142143	-0.320281	0.175027	-0.108171	-0.364827
20. Huestd	-0.145307	0.110431	0.538488	0.202624	0.16851
21. Saturation	-0.0529458	-0.422832	0.0560848	0.145966	0.265945
22. Brightness	0.0109171	0.402987	0.155706	0.272796	-0.197566
