# Supplementary material for: Predicting the aesthetics of dynamic generative artwork based on statistical image features: A time-dependent model
Source: PLoS One. 2023 Sep 21;18(9):e0291647. doi: 10.1371/journal.pone.0291647 (PMC10513343; doi:10.1371/journal.pone.0291647)
Supplement: S5 Table — (XLSX) [file pone.0291647.s006.xlsx]

## Sheet: Sheet1
Table S5. The adjusted R2 values and regression coefficients of the principal component regression models.
Variable\Parameter		Panel regression model (PCR)
	Pooled regression model	Individual fixed-effects model	Individual random-effects model
			(Nerlove’s transformation)
Adjusted R2	0.69∗∗∗	0.78∗∗∗	0.79∗∗∗
AIC	-106.606	-171.072	-163.989
(Intercept)	2.13e-15		1.65e-15
PC1	-2.38E-01∗∗∗	-2.01E-01∗∗∗	-2.30E-01∗∗∗
PC2	-7.63E-02∗	-0.0368	-0.0045669
PC3	-9.57E-02∗	-3.36E-01∗	-0.21195
PC4	-2.21E-01∗∗∗	-5.96E-01∗∗∗	-5.14E-01∗∗∗
PC5	0.0275	-0.0295	0.0071242
Significant at level * p < 0.05, ** p < 0.01 and *** p < 0.001.
