# Supplementary material for: Predicting the aesthetics of dynamic generative artwork based on statistical image features: A time-dependent model
Source: PLoS One. 2023 Sep 21;18(9):e0291647. doi: 10.1371/journal.pone.0291647 (PMC10513343; doi:10.1371/journal.pone.0291647)
Supplement: S6 Table — (XLSX) [file pone.0291647.s007.xlsx]

## Sheet: Sheet1
image	image sequence	time	Contrast	Skewness	Kurtosis	Horizontal balance	Vertical balance	First order entropy	Edge density	Symmetry_LR	Symmetry_UD	Symmetry_LRUD	Self-similarity	Complexity_GS	Anisotropy	FT_mean	FT_std	GBMR_mean	GBMR_std	Number of colors	Hue_avg	Hue_std	Saturation	Brightness	Average Rating
1-0360.png	1	12	16.3263	1.68965	2.98857	0.498891	0.499311	4.36858	54.4784	0.413097	0.41467	0.390659	0.721498	9.40988	0.000394133	0.0154483	0.0610917	0.201525	0.195295	42	101.413	7.90495	90.1961	40	4.65403
1-0720.png	1	24	23.4286	1.05712	0.435633	0.497585	0.498636	4.46367	90.6322	0.448353	0.47059	0.425086	0.696677	15.0624	0.000366699	0.0403236	0.102653	0.124183	0.134415	42	101.413	7.90495	90.1961	40	4.78673
1-1080.png	1	36	26.6813	0.806915	-0.15328	0.496476	0.499529	4.3722	113.329	0.468531	0.528158	0.455934	0.684499	18.2735	0.000310726	0.0683074	0.142364	0.189902	0.223982	42	101.413	7.90495	90.1961	40	4.66825
1-1440.png	1	48	29.4464	0.617551	-0.470044	0.495841	0.500771	4.38745	129.885	0.485743	0.567209	0.475084	0.732899	20.8846	0.000264405	0.0962366	0.169908	0.267296	0.295379	42	101.413	7.90495	90.1961	40	4.53554
1-1800.png	1	60	32.9173	0.403004	-0.763264	0.496168	0.50214	4.36847	142.985	0.511106	0.58734	0.496215	0.777817	23.6883	0.000238416	0.120952	0.180934	0.294906	0.285805	42	101.413	7.90495	90.1961	40	4.33649
1-2160.png	1	72	34.7166	0.317348	-0.853124	0.497495	0.502357	4.4751	158.002	0.536059	0.593137	0.505766	0.802952	25.5451	0.000221848	0.161351	0.200744	0.312559	0.255223	42	101.413	7.90495	90.1961	40	4.05213
1-2520.png	1	84	35.989	0.269989	-0.907574	0.499241	0.50213	4.47543	164.408	0.569381	0.608514	0.542478	0.841788	26.5232	0.000199789	0.206846	0.224671	0.320755	0.241108	42	101.413	7.90495	90.1961	40	3.94787
1-2880.png	1	96	36.2935	0.289098	-0.902268	0.500413	0.501601	4.46628	163.646	0.589949	0.61509	0.565713	0.864701	26.4834	0.000188018	0.262963	0.255483	0.372186	0.298004	42	101.413	7.90495	90.1961	40	3.75829
1-3240.png	1	108	36.3941	0.319594	-0.884064	0.501025	0.501241	4.4737	162.824	0.606852	0.639623	0.595807	0.869198	26.405	0.000184047	0.251741	0.235204	0.438864	0.304107	42	101.413	7.90495	90.1961	40	3.64929
1-3600.png	1	120	36.2678	0.372047	-0.844487	0.50136	0.501011	4.50711	163.575	0.625842	0.658279	0.619393	0.87339	26.1668	0.000184598	0.209466	0.198897	0.41886	0.262886	42	101.413	7.90495	90.1961	40	3.51185
1-3960.png	1	132	36.1506	0.411735	-0.79018	0.501781	0.500809	4.50329	162.426	0.644972	0.667811	0.637164	0.86214	25.8898	0.000178728	0.177276	0.174914	0.281454	0.171596	42	101.413	7.90495	90.1961	40	3.36019
1-4320.png	1	144	35.7678	0.477249	-0.692018	0.501898	0.500433	4.49876	159.011	0.659703	0.667613	0.645464	0.847058	25.2647	0.000179602	0.1547	0.160786	0.351786	0.203148	42	101.413	7.90495	90.1961	40	3.38389
2-0360.png	2	12	24.6561	1.81726	3.64012	0.500741	0.498813	4.48198	71.9431	0.417334	0.426941	0.41661	0.749195	10.2549	0.000378636	0.0131211	0.0547143	0.126567	0.154725	1	0	0	0	80	4.63208
2-0720.png	2	24	35.5873	1.12484	0.839183	0.500807	0.496518	4.53927	119.504	0.41644	0.429277	0.421459	0.710613	16.4061	0.000323971	0.0407017	0.115554	0.106735	0.139215	1	0	0	0	80	4.77358
2-1080.png	2	36	43.4825	0.761047	-0.0577994	0.497828	0.494162	4.51469	161.049	0.459124	0.448873	0.439053	0.760365	21.0834	0.000309166	0.0721655	0.151843	0.27907	0.249138	1	0	0	0	80	4.4434
2-1440.png	2	48	49.7364	0.524743	-0.434245	0.496132	0.491975	4.54271	184.921	0.512203	0.496696	0.467131	0.775032	24.0526	0.000268454	0.112216	0.185177	0.323669	0.283293	1	0	0	0	80	4.1934
2-1800.png	2	60	53.8811	0.423152	-0.53594	0.496877	0.492042	4.53698	201.97	0.544452	0.532238	0.497742	0.794628	25.7782	0.000251556	0.159804	0.216979	0.364234	0.310515	1	0	0	0	80	4.05189
2-2160.png	2	72	56.3281	0.404294	-0.56499	0.49763	0.492333	4.53271	211.62	0.560476	0.552633	0.532774	0.825938	26.8079	0.000223642	0.216761	0.249342	0.380363	0.312931	1	0	0	0	80	3.79245
2-2520.png	2	84	57.5554	0.419046	-0.565225	0.498082	0.492515	4.54742	214.62	0.569947	0.558114	0.554142	0.834129	27.0281	0.000205997	0.272327	0.279528	0.31729	0.279123	1	0	0	0	80	3.67453
2-2880.png	2	96	58.8572	0.418263	-0.592222	0.49957	0.493663	4.54767	213.591	0.58916	0.568309	0.572503	0.852505	27.1517	0.000197551	0.322688	0.307392	0.297467	0.250507	1	0	0	0	80	3.66509
2-3240.png	2	108	59.7295	0.419216	-0.612479	0.500052	0.494294	4.55839	214.82	0.59561	0.576535	0.585291	0.8643	27.2694	0.000188937	0.359189	0.331378	0.254569	0.217481	1	0	0	0	80	3.66981
2-3600.png	2	120	60.5512	0.426434	-0.650055	0.500096	0.494979	4.55082	212.682	0.605773	0.584629	0.590524	0.868973	27.1428	0.000180959	0.316677	0.286065	0.323388	0.261988	1	0	0	0	80	3.61793
2-3960.png	2	132	61.7066	0.439427	-0.706747	0.498617	0.495473	4.54836	208.627	0.621465	0.604978	0.603934	0.856079	26.9683	0.000186365	0.255742	0.235404	0.270943	0.208682	1	0	0	0	80	3.47641
2-4320.png	2	144	61.7474	0.501356	-0.718381	0.498894	0.496966	4.55775	201.27	0.627884	0.614989	0.611433	0.851104	26.1542	0.000190216	0.218439	0.20954	0.321888	0.251493	1	0	0	0	80	3.19811
3-0360.png	3	12	17.4997	2.4044	8.24147	0.500893	0.499221	4.38431	33.793	0.461009	0.448494	0.461004	0.729796	5.04681	0.000379688	0.00352104	0.0248306	0.151447	0.174261	19	203.333	9.12871	70.5882	20	4.30332
3-0720.png	3	24	27.6147	1.77514	3.25373	0.502722	0.495826	4.53722	62.3541	0.367527	0.357522	0.378596	0.648441	8.6676	0.000321673	0.0178603	0.0686985	0.12328	0.16631	19	203.333	9.12871	70.5882	20	4.63033
3-1080.png	3	36	32.861	1.4308	1.64981	0.503405	0.494281	4.51545	82.5466	0.374575	0.361355	0.381239	0.66478	11.1276	0.000298263	0.0333424	0.104151	0.177636	0.185464	19	203.333	9.12871	70.5882	20	4.67772
3-1440.png	3	48	38.8503	1.05281	0.525674	0.505314	0.495136	4.5119	103.027	0.410426	0.457772	0.41062	0.709535	14.0459	0.000277309	0.0434317	0.11448	0.302837	0.285824	19	203.333	9.12871	70.5882	20	4.66825
3-1800.png	3	60	44.698	0.752726	-0.15279	0.506981	0.496669	4.53357	121.198	0.44133	0.507764	0.434949	0.716964	16.6789	0.000278272	0.055505	0.123781	0.279383	0.283601	19	203.333	9.12871	70.5882	20	4.67299
3-2160.png	3	72	49.7484	0.542986	-0.512456	0.506101	0.497806	4.48294	137.148	0.456356	0.531312	0.474091	0.744552	18.6331	0.000279402	0.0718783	0.135245	0.331186	0.304477	19	203.333	9.12871	70.5882	20	4.56398
3-2520.png	3	84	53.2212	0.40161	-0.676086	0.505687	0.497811	4.47434	150.875	0.475752	0.555746	0.487467	0.755835	20.0183	0.000275874	0.0920271	0.149287	0.330093	0.292386	19	203.333	9.12871	70.5882	20	4.22275
3-2880.png	3	96	56.1684	0.295129	-0.778263	0.505734	0.49706	4.45518	157.912	0.490256	0.574146	0.499846	0.761966	20.9592	0.000264332	0.113237	0.162532	0.349521	0.279613	19	203.333	9.12871	70.5882	20	3.96683
3-3240.png	3	108	57.9273	0.257126	-0.79945	0.505019	0.498364	4.46491	168.329	0.511158	0.588866	0.524819	0.77691	22.1814	0.000272919	0.13487	0.174767	0.33275	0.280185	19	203.333	9.12871	70.5882	20	3.99526
3-3600.png	3	120	58.6848	0.251296	-0.813905	0.503892	0.499279	4.46598	173.462	0.519076	0.60704	0.532182	0.788949	22.7635	0.000269917	0.162559	0.190629	0.327348	0.287706	19	203.333	9.12871	70.5882	20	3.83886
3-3960.png	3	132	59.2015	0.259998	-0.814917	0.502502	0.499793	4.47367	175.289	0.532714	0.611934	0.544623	0.791845	23.0264	0.00026076	0.189479	0.206658	0.375719	0.317532	19	203.333	9.12871	70.5882	20	3.76777
3-4320.png	3	144	59.5893	0.26375	-0.823929	0.501519	0.500397	4.46217	179.474	0.554334	0.62021	0.55684	0.800775	23.3094	0.000255644	0.211974	0.219268	0.34489	0.292313	19	203.333	9.12871	70.5882	20	3.77725
4-0360.png	4	12	12.0191	2.78792	11.2545	0.500773	0.498748	4.19736	36.2373	0.47087	0.494558	0.455803	0.695091	5.45799	0.000483859	0.0100422	0.0388433	0.142937	0.165811	38	307.941	6.4505	80.315	49.8039	4.83491
4-0720.png	4	24	18.7772	1.94523	4.7062	0.501636	0.496879	4.49948	57.1981	0.498057	0.481813	0.463057	0.678932	9.13213	0.000382689	0.0161515	0.0495553	0.0492255	0.0942477	38	307.941	6.4505	80.315	49.8039	4.9717
4-1080.png	4	36	24.138	1.46723	2.2094	0.5019	0.496896	4.48811	76.9588	0.526696	0.509683	0.514144	0.721603	11.9929	0.000337834	0.0277171	0.0664389	0.236063	0.264991	38	307.941	6.4505	80.315	49.8039	4.84906
4-1440.png	4	48	29.6943	1.08007	0.750625	0.502748	0.497775	4.49596	89.0849	0.55841	0.558592	0.571977	0.755681	14.2594	0.000289231	0.0405082	0.0736059	0.23852	0.231329	38	307.941	6.4505	80.315	49.8039	4.87264
4-1800.png	4	60	33.5582	0.849854	0.132968	0.503543	0.500199	4.53857	105.214	0.557968	0.56531	0.565483	0.787456	16.1584	0.000294142	0.0526169	0.0812914	0.302581	0.281206	38	307.941	6.4505	80.315	49.8039	4.69811
4-2160.png	4	72	36.2408	0.705814	-0.147991	0.503426	0.501248	4.53009	115.97	0.585515	0.579	0.584856	0.808785	17.2709	0.000268838	0.0641342	0.0895621	0.331282	0.273932	38	307.941	6.4505	80.315	49.8039	4.55189
4-2520.png	4	84	39.0482	0.559157	-0.392456	0.50421	0.502228	4.54666	122.83	0.606415	0.600095	0.601044	0.816615	18.1054	0.000254804	0.0743358	0.0930919	0.328735	0.275619	38	307.941	6.4505	80.315	49.8039	4.52358
4-2880.png	4	96	41.6832	0.442368	-0.519433	0.504522	0.502767	4.53909	127.473	0.626579	0.617699	0.61128	0.83471	18.7827	0.000248018	0.0815985	0.0949941	0.260394	0.229572	38	307.941	6.4505	80.315	49.8039	4.33019
4-3240.png	4	108	44.4429	0.322446	-0.59218	0.50512	0.502593	4.53503	133	0.640564	0.641113	0.620804	0.85824	19.4247	0.000230991	0.0872812	0.0954279	0.239055	0.212684	38	307.941	6.4505	80.315	49.8039	4.01415
4-3600.png	4	120	46.8745	0.239234	-0.622272	0.505747	0.502267	4.53614	133.974	0.656917	0.657469	0.631558	0.875996	19.577	0.000214765	0.0928867	0.0966089	0.312179	0.23998	38	307.941	6.4505	80.315	49.8039	3.84906
4-3960.png	4	132	48.1324	0.211559	-0.632454	0.50546	0.501759	4.5507	135.045	0.662965	0.665022	0.639419	0.882011	19.365	0.000206976	0.100384	0.100754	0.29623	0.215709	38	307.941	6.4505	80.315	49.8039	3.80189
4-4320.png	4	144	49.0728	0.190235	-0.618374	0.504825	0.501446	4.55436	136.009	0.659943	0.667345	0.643364	0.872084	19.0749	0.000202786	0.106411	0.10571	0.258841	0.195667	38	307.941	6.4505	80.315	49.8039	3.7217
5-0360.png	5	12	9.97361	3.83694	24.1723	0.50097	0.501412	4.46038	18.1423	0.480556	0.47257	0.462703	0.709998	2.39827	0.00035324	0.00143425	0.012033	0.215482	0.254492	355	214.766	57.465	60.1124	69.8039	4.38318
5-0720.png	5	24	16.9508	2.94289	11.7583	0.50115	0.501625	4.4866	36.12	0.38549	0.404579	0.371303	0.674235	4.54535	0.000375297	0.00494045	0.0358247	0.0874794	0.134911	355	214.766	57.465	60.1124	69.8039	4.80374
5-1080.png	5	36	21.2141	2.44419	7.47	0.50085	0.500703	4.35015	51.9135	0.354243	0.373954	0.359897	0.654992	6.32821	0.000409096	0.0105944	0.0547808	0.0717156	0.116263	355	214.766	57.465	60.1124	69.8039	4.95327
5-1440.png	5	48	25.5537	1.97085	4.79988	0.500006	0.498668	4.49852	63.2277	0.401646	0.390153	0.380923	0.675989	8.1851	0.000388262	0.0136038	0.0605282	0.113233	0.138098	355	214.766	57.465	60.1124	69.8039	4.73832
5-1800.png	5	60	30.5146	1.59515	2.83977	0.499708	0.496193	4.51359	73.8592	0.446787	0.394491	0.389224	0.687064	9.92294	0.000367503	0.0180947	0.0644852	0.206501	0.25232	355	214.766	57.465	60.1124	69.8039	4.65421
5-2160.png	5	72	34.5571	1.35001	1.80547	0.499773	0.49472	4.53153	86.0107	0.488449	0.408726	0.392059	0.686763	11.5759	0.000352913	0.023672	0.07222	0.101608	0.123766	355	214.766	57.465	60.1124	69.8039	4.44393
5-2520.png	5	84	38.569	1.17252	1.07468	0.500457	0.494681	4.54112	96.0318	0.489886	0.429172	0.421831	0.707882	12.9411	0.000348429	0.0308294	0.0805415	0.249432	0.272736	355	214.766	57.465	60.1124	69.8039	4.35514
5-2880.png	5	96	41.7672	1.00627	0.585665	0.501282	0.49539	4.5316	105.32	0.49354	0.444478	0.441345	0.704343	14.1169	0.000336429	0.0368792	0.0897263	0.292547	0.290371	355	214.766	57.465	60.1124	69.8039	4.07944
5-3240.png	5	108	44.4342	0.879698	0.220942	0.501758	0.49436	4.54776	115.057	0.496531	0.445647	0.438981	0.70754	15.342	0.000351021	0.0441662	0.0980999	0.285003	0.301108	355	214.766	57.465	60.1124	69.8039	4.02336
5-3600.png	5	120	47.0699	0.766519	-0.0191293	0.503823	0.492783	4.55119	120.65	0.504977	0.445386	0.433873	0.690669	16.2394	0.000343939	0.0503458	0.104546	0.286389	0.291638	355	214.766	57.465	60.1124	69.8039	3.97664
5-3960.png	5	132	49.2845	0.697173	-0.133972	0.504984	0.493563	4.55185	124.834	0.509728	0.457936	0.443386	0.715922	16.889	0.000332837	0.0558677	0.112549	0.332566	0.307647	355	214.766	57.465	60.1124	69.8039	3.98131
5-4320.png	5	144	52.4003	0.57055	-0.341544	0.505631	0.495238	4.55399	131.541	0.51183	0.495366	0.475835	0.736933	17.7018	0.00032867	0.0615312	0.116112	0.30219	0.289184	355	214.766	57.465	60.1124	69.8039	4.01869
6-0360.png	6	12	22.973	1.19255	0.831884	0.502653	0.497442	4.44463	82.7015	0.480154	0.460937	0.44237	0.730262	14.7559	0.000369792	0.0227235	0.0647205	0.240783	0.200023	44	81.236	8.56074	78.0702	44.7059	4.69811
6-0720.png	6	24	30.8969	0.644448	-0.486611	0.504584	0.497068	4.54796	134.859	0.504369	0.487583	0.471158	0.755265	22.1095	0.000317197	0.0717847	0.140452	0.340914	0.302968	44	81.236	8.56074	78.0702	44.7059	4.87264
6-1080.png	6	36	35.0261	0.403541	-0.74463	0.504504	0.498853	4.517	176.283	0.502021	0.536663	0.488709	0.768473	26.7179	0.000325525	0.121638	0.183201	0.305923	0.229696	44	81.236	8.56074	78.0702	44.7059	4.80189
6-1440.png	6	48	38.8856	0.209703	-0.84358	0.503688	0.500386	4.53831	201.901	0.564184	0.552933	0.531727	0.824419	30.0581	0.000275016	0.171655	0.207691	0.331661	0.279828	44	81.236	8.56074	78.0702	44.7059	4.66038
6-1800.png	6	60	41.8183	0.115329	-0.835236	0.501912	0.500674	4.52138	215.063	0.59805	0.600153	0.589599	0.854459	32.2346	0.000255676	0.217554	0.229443	0.310574	0.255638	44	81.236	8.56074	78.0702	44.7059	4.34906
6-2160.png	6	72	43.26	0.085075	-0.803495	0.500893	0.500552	4.4713	224.067	0.630815	0.63091	0.617398	0.886013	32.94	0.000240851	0.272317	0.259384	0.313682	0.242444	44	81.236	8.56074	78.0702	44.7059	4.22642
6-2520.png	6	84	44.4039	0.0763746	-0.762983	0.500274	0.500148	4.50727	221.623	0.649678	0.644999	0.635051	0.88822	32.9724	0.000216166	0.208147	0.194423	0.405087	0.260944	44	81.236	8.56074	78.0702	44.7059	4.02358
6-2880.png	6	96	45.1075	0.0846692	-0.698359	0.500121	0.500022	4.51026	214.619	0.65732	0.656097	0.645635	0.894042	31.8465	0.000199676	0.167615	0.162027	0.377668	0.277338	44	81.236	8.56074	78.0702	44.7059	3.64151
6-3240.png	6	108	45.6207	0.0997647	-0.644044	0.499936	0.500089	4.51461	207.876	0.66581	0.658841	0.661935	0.893556	30.8012	0.000191605	0.137094	0.14118	0.436741	0.274006	44	81.236	8.56074	78.0702	44.7059	3.63679
6-3600.png	6	120	46.1091	0.112839	-0.582665	0.499718	0.500235	4.49495	197.416	0.671989	0.672413	0.664983	0.869637	29.412	0.000187214	0.106459	0.122774	0.464227	0.260303	44	81.236	8.56074	78.0702	44.7059	3.59434
6-3960.png	6	132	46.5173	0.129507	-0.520522	0.499676	0.500398	4.48141	184.662	0.677115	0.678956	0.659542	0.842567	27.9194	0.000180308	0.0853063	0.108817	0.483323	0.261367	44	81.236	8.56074	78.0702	44.7059	3.38207
6-4320.png	6	144	46.9099	0.141118	-0.46366	0.499538	0.500365	4.48566	169.531	0.684398	0.68273	0.659739	0.822312	26.3401	0.000165301	0.0723564	0.10185	0.530019	0.252387	44	81.236	8.56074	78.0702	44.7059	3.16038
7-0360.png	7	12	13.7754	2.90464	11.8558	0.501482	0.502946	4.52313	18.8843	0.434844	0.433114	0.400897	0.661763	4.52093	0.000341796	0.00757564	0.03266	0.134751	0.165162	68	236.538	15.0983	87.6405	34.902	4.55556
7-0720.png	7	24	21.9886	1.99503	4.63607	0.504572	0.505289	4.29534	33.5899	0.461197	0.41471	0.392744	0.634334	7.23888	0.000304446	0.0149191	0.0446398	0.152788	0.216669	70	235.769	15.5425	87.6405	34.902	4.91204
7-1080.png	7	36	28.0586	1.46345	2.02114	0.507087	0.504236	4.27867	49.7535	0.462349	0.511543	0.440298	0.696545	9.62168	0.00029975	0.0242319	0.0539507	0.161891	0.210069	70	235.769	15.5425	87.6405	34.902	4.81018
7-1440.png	7	48	33.5089	1.09775	0.719753	0.508673	0.504256	4.27129	58.4764	0.476399	0.541153	0.456115	0.71761	11.2167	0.000274642	0.0327808	0.0585992	0.293925	0.3372	70	235.769	15.5425	87.6405	34.902	4.78704
7-1800.png	7	60	38.0004	0.809485	-0.026022	0.509901	0.506813	4.33298	65.0527	0.499711	0.557034	0.482229	0.726935	12.3073	0.000264855	0.0398407	0.0599149	0.280081	0.28017	70	235.769	15.5425	87.6405	34.902	4.71759
7-2160.png	7	72	41.4427	0.638666	-0.341229	0.509013	0.508695	4.4434	74.9745	0.545717	0.551943	0.501685	0.75295	13.4097	0.0002569	0.0460091	0.0619689	0.317508	0.30295	70	235.769	15.5425	87.6405	34.902	4.58796
7-2520.png	7	84	45.0251	0.500999	-0.465228	0.506919	0.509655	4.49749	82.5063	0.586607	0.554381	0.518343	0.781809	14.3255	0.000260523	0.049468	0.0622828	0.366856	0.311005	70	235.769	15.5425	87.6405	34.902	4.49537
7-2880.png	7	96	47.6782	0.373808	-0.542875	0.506149	0.509541	4.49099	86.1365	0.602757	0.577475	0.549511	0.812512	14.8085	0.000251744	0.0506364	0.0601381	0.34199	0.31363	70	235.769	15.5425	87.6405	34.902	4.32407
7-3240.png	7	108	48.9297	0.299728	-0.563736	0.507044	0.507807	4.51533	93.6723	0.591299	0.610552	0.557668	0.809726	15.3019	0.000248595	0.0558821	0.0649919	0.378019	0.310753	70	235.769	15.5425	87.6405	34.902	4.43518
7-3600.png	7	120	50.9357	0.224825	-0.564003	0.507208	0.506088	4.51996	97.0038	0.596676	0.632776	0.572877	0.8279	15.5381	0.000241761	0.0582563	0.0672503	0.352383	0.30826	70	235.769	15.5425	87.6405	34.902	4.30093
7-3960.png	7	132	52.2537	0.167116	-0.557022	0.506629	0.504758	4.5216	101.204	0.615947	0.645457	0.592445	0.837635	15.7837	0.000238473	0.0605978	0.0722474	0.343294	0.251319	70	235.769	15.5425	87.6405	34.902	4.33333
7-4320.png	7	144	53.1775	0.141947	-0.54833	0.505713	0.504038	4.53671	103.917	0.62374	0.652536	0.600576	0.849657	15.9336	0.000232614	0.0631923	0.0795075	0.36834	0.266168	70	235.769	15.5425	87.6405	34.902	4.375
8-0360.png	8	12	9.94684	3.91978	25.6756	0.501544	0.50033	4.49365	31.8491	0.456718	0.452053	0.441053	0.688201	4.58409	0.000441384	0.00655007	0.0335021	0.131847	0.16432	25	345.634	6.09389	69.6078	40	4.74648
8-0720.png	8	24	17.152	3.07868	12.8964	0.504277	0.500397	4.41557	59.8922	0.411833	0.425594	0.387995	0.642918	8.01538	0.000426701	0.0146772	0.0534691	0.0670955	0.125824	25	345.634	6.09389	69.6078	40	5.07981
8-1080.png	8	36	22.1689	2.41551	7.37269	0.506978	0.500858	4.4353	80.0568	0.415705	0.456295	0.389427	0.627079	10.7879	0.000376002	0.0256056	0.0741371	0.126714	0.162317	25	345.634	6.09389	69.6078	40	4.99531
8-1440.png	8	48	26.4587	1.98154	4.74658	0.509146	0.501476	4.49227	92.8507	0.425826	0.504122	0.404273	0.670062	13.1736	0.000314713	0.035134	0.0862206	0.255032	0.289253	25	345.634	6.09389	69.6078	40	4.76526
8-1800.png	8	60	31.0389	1.69703	3.11161	0.510596	0.502115	4.51675	102.639	0.45338	0.525366	0.430769	0.72912	14.7236	0.000259218	0.0487376	0.101305	0.272989	0.270325	25	345.634	6.09389	69.6078	40	4.65258
8-2160.png	8	72	34.5648	1.46761	2.07705	0.510249	0.502384	4.50495	118.859	0.478707	0.530089	0.460713	0.773459	16.2671	0.000252592	0.0623762	0.113869	0.240047	0.238456	25	345.634	6.09389	69.6078	40	4.42723
8-2520.png	8	84	37.7282	1.27768	1.36201	0.509843	0.501451	4.54759	136.317	0.512421	0.529823	0.494252	0.789397	17.6813	0.000251366	0.0756428	0.12206	0.258799	0.242659	25	345.634	6.09389	69.6078	40	4.4554
8-2880.png	8	96	40.0502	1.16412	1.04221	0.508836	0.500196	4.56177	146.479	0.525355	0.526065	0.504393	0.842096	18.9758	0.000241467	0.0844097	0.130362	0.265108	0.26034	25	345.634	6.09389	69.6078	40	4.32394
8-3240.png	8	108	42.1968	1.06556	0.75527	0.508878	0.499833	4.56339	156.382	0.534833	0.535185	0.515602	0.851274	19.8986	0.000233801	0.0926727	0.135132	0.263589	0.240173	25	345.634	6.09389	69.6078	40	4.30516
8-3600.png	8	120	44.7686	0.952661	0.43889	0.508173	0.499134	4.55934	163.955	0.547087	0.555694	0.534132	0.861223	20.5504	0.000222468	0.104737	0.141314	0.258456	0.228344	25	345.634	6.09389	69.6078	40	4.11737
8-3960.png	8	132	46.5947	0.869594	0.238518	0.508479	0.498897	4.5559	170.778	0.562117	0.554742	0.541224	0.859435	20.9809	0.000217042	0.11662	0.150758	0.336066	0.269163	25	345.634	6.09389	69.6078	40	4.15493
8-4320.png	8	144	48.7683	0.774687	0.038401	0.509083	0.49851	4.55616	175.542	0.572061	0.564575	0.54283	0.865237	21.3992	0.000213571	0.126832	0.157315	0.296597	0.243099	25	345.634	6.09389	69.6078	40	4.23944
