# Supplementary material for: Predicting the aesthetics of dynamic generative artwork based on statistical image features: A time-dependent model
Source: PLoS One. 2023 Sep 21;18(9):e0291647. doi: 10.1371/journal.pone.0291647 (PMC10513343; doi:10.1371/journal.pone.0291647)
Supplement: S7 Table — (XLSX) [file pone.0291647.s008.xlsx]

## Sheet: Sheet1
participant_id	image_sequence	time_12	time_24	time_36	time_48	time_60	time_72	time_84	time_96	time_108	time_120	time_132	time_144
1	1	2	4	4	3	2	1	1	1	6	3	5	2
2	1	6	5	6	7	6	5	6	5	6	5	6	5
3	1	5	4	5	5	6	4	5	3	3	3	3	2		Variable	Description
4	1	5	6	6	7	7	4	3	3	2	2	1	1		participant_id	participant number
5	1	5	6	6	7	6	6	5	5	6	6	5	4		image_sequence	number of the image sequence
6	1	4	5	5	5	5	7	3	7	6	7	6	6		time_12	the score rated by the participant(participant_id) on the image sampled at 12s in the sequence(image_sequence)
7	1	5	4	5	5	4	3	5	4	4	5	3	4		time_24	the score rated by the participant(participant_id) on the image sampled at 24s in the sequence(image_sequence)
8	1	4	4	4	5	5	3	4	3	3	3	2	2		time_36	the score rated by the participant(participant_id) on the image sampled at 36s in the sequence(image_sequence)
9	1	6	7	5	4	3	1	1	2	2	2	1	1		time_48	the score rated by the participant(participant_id) on the image sampled at 48s in the sequence(image_sequence)
10	1	5	5	5	4	4	3	3	3	2	2	2	3		time_60	the score rated by the participant(participant_id) on the image sampled at 60s in the sequence(image_sequence)
11	1	5	4	5	5	5	6	4	7	3	3	3	2		time_72	the score rated by the participant(participant_id) on the image sampled at 72s in the sequence(image_sequence)
12	1	4	3	2	3	1	2	2	3	2	1	1	4		time_84	the score rated by the participant(participant_id) on the image sampled at 84s in the sequence(image_sequence)
13	1	5	6	4	7	3	6	5	6	5	3	5	4		time_96	the score rated by the participant(participant_id) on the image sampled at 96s in the sequence(image_sequence)
14	1	5	5	3	2	1	2	1	3	1	2	1	4		time_108	the score rated by the participant(participant_id) on the image sampled at 108s in the sequence(image_sequence)
15	1	7	5	6	6	7	6	6	4	2	5	7	2		time_120	the score rated by the participant(participant_id) on the image sampled at 120s in the sequence(image_sequence)
16	1	3	3	4	3	3	2	2	2	2	1	1	1		time_132	the score rated by the participant(participant_id) on the image sampled at 132s in the sequence(image_sequence)
17	1	7	7	5	4	3	3	4	3	3	4	2	2		time_144	the score rated by the participant(participant_id) on the image sampled at 144s in the sequence(image_sequence)
18	1	4	5	3	4	6	2	3	2	2	3	2	1
19	1	3	2	2	3	2	3	2	1	1	2	3	4
20	1	6	5	7	7	6	5	7	4	6	5	6	7
21	1	5	6	7	6	4	5	3	3	2	3	1	2
22	1	3	3	4	5	5	4	5	6	6	5	4	5
23	1	5	5	7	7	5	3	7	5	3	3	4	3
24	1	5	6	7	7	7	7	6	5	6	5	4	3
25	1	6	5	7	6	4	3	7	6	4	6	7	5
26	1	5	6	7	5	6	7	7	7	6	6	6	6		Please note:
27	1	5	3	4	6	2	1	1	1	1	1	1	2		image was rated from 1 = ugly to 7 = beautiful
28	1	6	4	5	4	6	3	4	5	5	2	3	2
29	1	5	5	4	4	4	4	2	2	1	1	1	1
30	1	3	3	4	6	7	6	6	7	6	7	5	4
31	1	5	5	5	6	4	3	3	3	3	4	4	4
32	1	5	6	3	2	1	1	1	1	1	1	1	1
33	1	6	6	5	6	5	6	5	7	6	5	5	4
34	1	7	5	6	3	1	2	3	4	1	3	1	1
35	1	5	6	5	5	4	3	3	2	3	2	2	1
36	1	5	7	5	7	4	3	4	4	4	4	4	1
37	1	5	3	2	1	1	3	5	1	2	1	2	4
38	1	1	2	4	5	7	6	3	4	1	2	4	3
39	1	6	5	4	3	2	2	1	1	1	1	1	1
40	1	7	7	7	7	7	7	7	7	7	7	7	7
41	1	4	3	2	3	3	5	4	2	2	2	3	4
42	1	4	4	4	5	3	4	2	6	7	2	1	1
43	1	5	6	6	5	5	6	3	3	3	4	2	2
44	1	3	5	6	3	7	4	2	1	1	4	3	6
45	1	2	3	2	1	1	1	1	1	1	1	1	1
46	1	3	2	1	4	5	2	3	2	5	1	4	3
47	1	3	2	3	2	3	4	3	1	2	4	1	1
48	1	4	3	5	6	5	4	5	3	2	4	5	3
49	1	4	5	5	6	7	3	1	2	1	2	1	3
50	1	5	6	4	6	6	6	5	4	3	5	4	5
51	1	3	4	5	2	5	6	5	6	4	5	3	4
52	1	4	5	6	6	4	3	3	3	2	2	2	2
53	1	7	5	5	6	4	3	2	2	1	1	1	1
54	1	4	5	4	4	4	3	3	2	2	2	2	1
55	1	4	3	4	4	4	5	5	5	5	4	5	5
56	1	6	6	6	6	6	6	6	6	6	5	5	6
57	1	3	1	4	5	5	4	4	1	1	1	4	4
58	1	4	5	5	5	6	5	3	2	2	1	1	1
59	1	4	5	6	3	3	3	3	3	1	1	1	1
60	1	3	4	5	6	6	5	5	4	4	4	3	3
61	1	5	4	5	4	6	5	3	3	4	5	6	6
62	1	5	5	4	3	5	5	6	3	5	2	2	4
63	1	4	5	5	6	4	5	7	5	5	5	4	4
64	1	4	5	5	6	5	4	5	4	3	2	1	1
65	1	2	3	1	1	4	3	2	2	1	2	3	4
66	1	4	5	5	5	5	4	6	6	6	4	3	3
67	1	2	4	3	5	4	6	6	3	4	4	5	5
68	1	5	4	3	2	2	1	1	1	1	1	1	1
69	1	6	5	7	5	6	5	5	6	7	4	6	5
70	1	6	6	7	7	6	6	5	5	6	6	5	5
71	1	4	4	5	4	4	3	3	3	2	2	2	2
72	1	3	3	4	4	4	2	5	4	2	1	1	2
73	1	4	5	3	2	2	1	2	3	2	1	3	4
74	1	6	3	6	1	7	5	3	2	7	1	6	3
75	1	7	6	7	7	7	7	7	7	7	7	7	7
76	1	5	6	6	5	6	6	5	5	6	5	6	5
77	1	5	5	6	7	6	7	6	6	7	7	5	7
78	1	3	4	4	2	1	1	1	3	3	4	4	5
79	1	3	4	5	4	5	5	5	4	6	5	6	6
80	1	4	3	2	4	3	5	3	2	2	6	2	6
81	1	3	6	6	4	6	2	1	2	2	5	3	2
82	1	5	5	5	5	6	4	6	5	4	5	6	5
83	1	3	3	5	6	5	2	4	3	4	4	5	6
84	1	7	7	7	7	7	7	7	7	7	7	7	7
85	1	5	3	2	2	2	1	2	3	1	4	1	2
86	1	4	5	5	6	5	3	2	3	2	3	4	5
87	1	5	4	7	6	3	5	1	5	7	3	5	3
88	1	5	4	3	3	3	2	4	3	2	2	2	1
89	1	6	6	5	5	5	4	4	4	4	5	5	4
90	1	5	5	6	6	4	5	5	5	5	5	4	4
91	1	6	7	7	6	5	4	3	3	2	2	2	1
92	1	3	3	4	4	4	5	5	5	5	4	3	3
93	1	5	5	6	7	4	4	3	2	2	1	1	1
94	1	5	5	4	5	5	6	6	6	7	6	7	5
95	1	6	6	7	7	7	7	4	6	3	2	3	1
96	1	4	5	3	2	2	3	1	1	2	1	2	3
97	1	3	6	6	7	4	4	4	3	2	2	2	2
98	1	6	5	6	7	5	6	6	5	5	7	6	6
99	1	5	6	7	4	5	7	3	5	4	3	2	2
100	1	5	6	6	5	7	6	7	6	5	5	5	5
101	1	5	6	4	3	2	1	1	1	1	2	2	1
102	1	5	5	5	5	5	6	6	4	4	3	3	4
103	1	6	3	4	4	5	2	4	2	2	1	1	1
104	1	5	5	6	4	4	3	3	3	2	2	2	2
105	1	5	7	5	5	3	3	3	5	3	6	5	2
106	1	6	5	6	5	7	6	6	3	3	3	5	5
107	1	4	5	4	4	5	6	6	5	5	4	3	3
108	1	5	6	5	4	3	2	1	1	1	1	2	2
109	1	6	5	6	7	6	5	7	6	7	7	6	7
110	1	4	5	3	2	3	3	4	3	5	5	4	2
111	1	6	5	7	6	5	5	6	6	5	6	6	7
112	1	3	3	2	2	2	3	3	2	3	2	2	1
113	1	5	6	5	6	5	5	6	6	5	3	3	2
114	1	4	6	5	6	6	6	5	5	7	6	5	6
115	1	5	4	3	2	3	3	5	5	6	5	5	6
116	1	5	6	4	5	6	6	7	6	4	5	3	5
117	1	3	4	5	3	2	4	2	1	2	1	3	2
118	1	5	6	3	2	2	2	1	1	1	1	1	1
119	1	4	4	4	3	2	1	1	2	2	1	3	2
120	1	3	4	3	4	3	5	6	5	3	4	5	6
121	1	5	3	3	4	2	2	1	1	1	1	2	1
122	1	3	3	4	3	3	3	4	4	4	3	3	3
123	1	6	6	7	7	7	5	7	4	6	7	5	6
124	1	6	5	6	7	7	5	4	3	5	4	2	1
125	1	7	6	6	6	5	5	5	6	5	3	2	2
126	1	4	4	4	4	5	4	5	4	5	5	5	5
127	1	7	7	7	6	6	5	5	6	7	4	5	3
128	1	5	5	6	6	6	6	7	7	5	4	5	4
129	1	4	5	3	3	3	4	2	2	2	4	2	1
130	1	6	5	6	5	6	5	6	5	6	5	6	5
131	1	5	5	5	4	4	4	4	4	5	5	3	3
132	1	4	4	4	4	3	2	3	4	4	4	4	4
133	1	7	7	7	7	6	7	7	7	7	6	6	7
134	1	5	4	3	4	4	3	5	5	6	6	6	5
135	1	3	2	2	2	2	3	3	1	1	1	1	1
136	1	4	5	4	4	3	3	5	4	3	3	2	5
137	1	5	6	6	5	5	4	4	4	4	5	4	4
138	1	4	5	4	5	3	4	5	5	4	6	6	6
139	1	4	3	3	3	3	2	2	1	2	4	2	3
140	1	5	6	7	6	7	7	7	4	5	5	4	5
141	1	4	5	6	3	7	2	2	4	3	3	1	1
142	1	3	4	1	1	1	1	1	1	1	1	1	1
143	1	5	6	4	5	6	5	6	5	6	7	6	6
144	1	4	3	2	1	3	2	2	3	3	1	2	1
145	1	3	4	5	6	4	5	6	6	6	5	7	6
146	1	4	3	5	4	3	5	3	6	6	4	5	6
147	1	4	5	5	6	6	6	6	6	6	5	6	6
148	1	7	7	7	6	6	6	6	6	6	6	5	5
149	1	4	3	4	1	2	2	3	2	3	2	1	4
150	1	4	3	3	5	5	6	5	4	5	6	3	3
151	1	5	5	4	4	3	3	2	2	1	1	1	1
152	1	5	6	6	5	7	6	7	6	5	7	5	4
153	1	5	5	4	5	6	4	4	4	2	3	2	2
154	1	5	6	3	5	6	7	5	3	4	6	3	3
155	1	3	4	2	1	1	2	2	1	1	2	1	1
156	1	5	5	6	6	4	4	4	3	3	2	2	2
157	1	3	4	3	3	2	2	2	2	2	1	1	1
158	1	4	3	5	5	5	6	5	6	7	7	7	7
159	1	5	6	6	6	7	7	7	6	7	6	5	4
160	1	7	7	7	7	5	6	5	5	6	6	7	5
161	1	4	4	4	4	4	4	4	4	4	4	4	4
162	1	4	5	6	6	5	6	4	3	2	3	1	2
163	1	6	7	7	7	7	7	7	7	7	7	7	7
164	1	4	5	5	4	5	4	5	4	6	4	6	5
165	1	5	6	4	2	2	3	3	3	3	2	1	1
166	1	5	7	5	6	6	7	5	6	7	5	6	7
167	1	4	4	5	5	4	4	5	6	5	4	3	3
168	1	2	2	1	4	5	6	6	6	5	1	1	7
169	1	5	6	5	4	3	4	2	3	2	2	2	1
170	1	6	6	5	7	7	4	2	5	6	4	6	2
171	1	3	1	1	1	1	1	1	1	1	1	1	1
172	1	5	6	5	6	6	4	4	4	4	3	3	5
173	1	5	5	5	6	5	6	4	4	4	3	3	3
174	1	4	5	6	3	2	3	3	4	4	3	4	5
175	1	5	5	4	5	5	6	6	6	2	3	1	2
176	1	5	3	2	1	1	1	1	1	1	1	1	1
177	1	4	5	4	4	4	5	5	5	4	5	4	5
178	1	4	4	4	5	2	4	5	3	7	1	4	6
179	1	5	5	6	5	4	4	5	5	4	3	3	4
180	1	4	3	6	2	6	5	4	3	7	5	4	3
181	1	5	6	7	4	5	4	6	5	3	6	5	6
182	1	4	3	2	3	2	1	2	1	1	2	1	3
183	1	6	7	7	7	7	7	6	5	4	5	3	3
184	1	7	7	6	7	6	7	6	5	5	6	5	4
185	1	6	6	5	5	5	4	3	2	1	1	1	1
186	1	5	6	6	7	7	4	3	3	2	2	2	1
187	1	6	5	5	4	4	3	3	2	2	2	1	1
188	1	4	5	4	5	4	5	5	4	5	4	6	4
189	1	4	5	5	4	3	2	1	1	2	1	1	2
190	1	5	5	5	6	3	6	5	6	4	7	3	6
191	1	6	7	6	5	7	6	7	5	6	5	7	5
192	1	4	4	4	4	3	3	2	2	2	2	2	2
193	1	5	5	4	4	5	6	4	3	4	5	6	6
194	1	2	1	3	3	4	3	3	6	5	6	4	5
195	1	5	6	4	3	2	1	1	4	3	2	1	4
196	1	4	3	2	3	3	3	4	4	4	3	4	5
197	1	7	7	7	7	6	7	7	7	7	7	7	7
198	1	5	6	4	2	6	3	2	1	1	1	1	3
199	1	4	5	1	1	1	1	1	1	1	1	1	1
200	1	5	6	6	5	4	3	2	1	1	2	1	3
201	1	4	4	3	2	2	2	2	3	2	1	1	1
202	1	5	6	7	4	3	2	1	1	1	1	2	1
203	1	5	4	4	3	2	2	4	4	3	4	4	4
204	1	5	4	3	5	4	5	3	4	4	5	2	2
205	1	5	5	3	3	3	3	3	4	3	3	3	3
206	1	6	5	6	7	6	5	6	4	5	5	4	4
207	1	5	6	4	4	2	1	5	6	2	3	4	3
208	1	6	7	6	7	6	7	6	7	5	6	7	6
209	1	5	6	3	4	3	2	1	1	1	1	1	1
210	1	3	4	4	5	5	3	3	3	2	2	1	1
211	1	5	4	3	2	1	1	1	1	1	1	1	1
212	2	4	5	4	3	6	6	4	3	2	2	2	1
213	2	5	4	3	4	6	2	2	3	5	4	5	4
214	2	3	2	1	1	2	1	4	3	3	1	3	2
215	2	4	6	3	1	4	1	3	7	4	5	6	4
216	2	6	5	4	6	5	5	5	4	5	6	3	2
217	2	5	6	4	5	3	5	4	6	5	4	6	4
218	2	5	3	1	3	1	2	6	5	7	5	3	2
219	2	5	6	6	3	2	4	6	4	6	6	7	5
220	2	7	7	7	7	6	6	7	6	5	6	7	5
221	2	7	6	5	4	4	3	3	3	2	2	2	2
222	2	5	6	5	4	3	3	2	1	1	1	1	1
223	2	6	5	5	4	4	6	5	4	5	5	4	5
224	2	5	5	5	4	3	3	3	3	2	2	1	1
225	2	5	6	5	7	3	5	6	4	3	4	4	4
226	2	4	5	6	6	6	7	7	6	6	6	7	3
227	2	5	6	5	4	3	3	3	2	1	1	1	1
228	2	7	7	6	5	3	6	3	4	5	4	3	4
229	2	2	3	2	1	3	4	1	4	2	2	1	1
230	2	5	5	4	5	4	4	5	5	4	4	3	3
231	2	5	6	5	6	5	6	5	4	5	6	6	5
232	2	5	6	7	4	4	3	2	1	1	1	1	1
233	2	4	5	4	4	4	4	5	3	3	3	2	1
234	2	4	4	4	5	5	5	5	6	6	6	6	3
235	2	4	3	2	1	1	1	2	2	2	4	4	5
236	2	7	7	7	7	6	6	7	7	6	7	6	7
237	2	5	5	5	5	3	4	3	6	7	1	2	3
238	2	3	4	5	5	6	6	4	4	3	3	3	2
239	2	5	5	4	3	3	2	2	1	1	1	1	1
240	2	7	5	6	7	6	5	5	4	5	6	4	3
241	2	4	5	6	3	6	2	3	4	4	2	3	5
242	2	6	2	6	6	5	5	4	5	5	4	3	7
243	2	6	6	7	6	7	6	7	6	6	7	6	6
244	2	5	5	5	6	3	1	1	1	1	1	1	1
245	2	4	3	2	2	4	5	6	4	5	3	2	2
246	2	6	6	6	6	7	7	5	4	4	5	5	2
247	2	2	3	2	2	2	1	1	1	1	2	3	1
248	2	4	5	3	4	6	4	2	4	6	6	7	5
249	2	5	5	4	3	4	3	3	2	3	2	1	1
250	2	5	6	4	4	5	4	2	4	5	5	3	5
251	2	3	5	5	4	5	4	4	4	5	5	4	5
252	2	5	6	4	3	3	2	2	1	1	1	1	2
253	2	4	4	3	5	4	2	1	1	1	2	1	1
254	2	5	5	4	3	3	2	2	2	2	1	1	1
255	2	3	3	4	4	3	3	4	3	2	2	2	3
256	2	7	6	7	5	7	7	6	6	6	4	3	2
257	2	7	7	7	7	5	5	6	6	4	4	3	3
258	2	3	4	2	5	3	1	4	2	2	3	5	2
259	2	5	2	3	2	2	2	1	4	2	5	2	5
260	2	4	5	6	6	6	5	5	6	5	4	4	5
261	2	5	6	6	6	5	5	6	7	5	6	4	4
262	2	6	7	5	6	5	4	6	5	6	7	5	4
263	2	3	2	1	1	1	1	2	3	4	3	2	1
264	2	6	7	5	4	4	4	3	4	5	3	2	1
265	2	3	4	2	2	1	2	2	1	1	3	1	1
266	2	5	4	6	5	4	3	4	5	4	5	6	3
267	2	4	3	3	2	2	2	1	1	1	1	1	1
268	2	5	5	4	4	5	2	1	6	7	5	2	4
269	2	2	3	5	2	1	1	1	1	1	1	1	1
270	2	5	6	4	5	6	6	5	6	5	4	6	6
271	2	7	6	5	3	2	2	1	1	1	1	2	2
272	2	3	4	2	2	1	2	3	2	1	2	3	2
273	2	3	4	5	6	5	5	3	4	2	1	5	4
274	2	5	6	4	6	3	3	3	2	2	1	3	2
275	2	7	7	7	7	7	6	6	7	7	5	5	5
276	2	6	4	6	5	3	4	4	6	4	5	6	5
277	2	6	5	5	4	3	2	2	2	2	1	4	5
278	2	4	4	5	5	5	5	5	4	4	4	3	3
279	2	4	5	5	4	6	5	6	6	6	7	6	5
280	2	5	5	6	4	4	5	5	4	4	4	3	3
281	2	5	1	3	1	1	3	6	2	1	7	7	6
282	2	4	5	3	4	5	5	3	4	5	3	3	4
283	2	5	6	6	5	6	7	5	4	3	2	4	3
284	2	6	7	7	7	6	6	6	4	3	3	3	3
285	2	5	6	4	3	5	6	5	6	7	7	6	3
286	2	6	5	6	7	6	7	7	4	5	5	5	3
287	2	5	6	2	4	1	1	1	2	1	5	6	7
288	2	6	6	7	5	5	7	6	5	6	7	5	6
289	2	3	3	4	5	5	5	6	6	6	6	7	7
290	2	6	5	7	5	1	1	1	1	1	1	1	4
291	2	5	6	6	4	4	4	5	3	3	4	5	2
292	2	5	5	7	4	7	5	7	4	7	2	1	2
293	2	4	5	4	3	4	4	3	5	3	4	3	3
294	2	3	2	3	1	2	3	2	3	1	2	4	1
295	2	4	5	4	4	6	1	1	1	2	3	1	4
296	2	3	5	2	3	3	2	2	2	3	4	5	6
297	2	5	6	6	7	7	7	6	5	5	4	3	4
298	2	5	6	6	6	5	5	5	6	6	4	5	5
299	2	5	4	3	5	2	6	4	6	5	6	3	5
300	2	6	6	5	5	4	4	3	4	5	5	6	5
301	2	5	6	5	6	5	5	4	5	4	5	3	4
302	2	1	2	3	4	5	6	7	6	7	5	6	4
303	2	4	3	4	3	2	2	2	2	2	2	2	2
304	2	7	6	7	6	5	6	7	6	7	5	7	6
305	2	4	6	3	4	2	2	2	1	1	1	1	2
306	2	5	6	5	7	6	5	4	6	6	5	7	7
307	2	4	5	4	4	4	5	5	5	6	6	6	4
308	2	6	6	6	5	5	5	5	6	6	4	4	5
309	2	6	6	5	4	3	5	3	2	1	7	6	7
310	2	4	4	4	3	2	1	1	1	1	1	1	1
311	2	7	6	5	5	2	2	1	2	3	1	1	1
312	2	4	5	4	2	3	1	1	1	1	1	2	2
313	2	4	5	5	6	5	4	5	4	3	3	3	3
314	2	2	3	4	3	5	6	3	6	6	6	4	5
315	2	7	7	7	7	7	7	7	4	4	7	7	1
316	2	5	6	4	4	4	3	3	2	3	2	3	2
317	2	3	5	4	5	6	5	4	4	5	5	3	4
318	2	3	2	1	1	1	4	3	2	3	2	3	2
319	2	4	5	3	3	4	5	4	5	6	3	4	5
320	2	3	4	2	2	2	1	2	3	1	1	2	1
321	2	5	6	6	7	7	3	4	4	5	6	2	3
322	2	5	6	3	5	5	3	3	4	4	3	2	4
323	2	5	4	3	3	5	4	5	5	4	4	5	3
324	2	3	4	3	2	1	1	2	3	4	5	4	4
325	2	6	5	6	5	6	5	6	5	5	6	5	6
326	2	5	6	6	6	6	7	7	7	6	5	5	4
327	2	5	5	4	4	4	3	2	3	3	2	2	4
328	2	4	4	3	4	4	4	5	4	3	3	3	2
329	2	4	4	4	4	3	5	4	5	3	3	3	4
330	2	5	6	3	4	4	2	2	4	5	3	4	5
331	2	3	5	3	5	4	5	4	6	5	3	6	5
332	2	7	7	7	7	7	7	7	7	7	7	7	7
333	2	5	3	4	5	2	1	1	3	5	6	3	1
334	2	5	6	5	6	5	4	3	2	2	2	2	1
335	2	5	6	6	5	5	4	4	7	7	7	7	6
336	2	6	5	5	4	4	3	3	2	2	2	1	1
337	2	3	4	2	2	3	4	5	4	5	4	5	3
338	2	7	6	6	6	6	7	6	6	5	5	6	6
339	2	3	4	5	3	4	3	2	2	3	2	4	2
340	2	5	6	5	6	5	6	7	6	5	6	3	6
341	2	2	3	4	5	3	4	1	3	4	5	3	5
342	2	5	6	4	4	3	2	2	2	1	1	1	1
343	2	2	5	4	5	5	6	4	5	5	3	3	2
344	2	4	4	5	4	4	3	2	3	4	2	4	3
345	2	6	5	4	3	4	4	3	2	2	1	2	2
346	2	3	3	4	4	4	3	4	3	4	4	2	1
347	2	5	6	6	5	6	5	4	4	5	4	3	4
348	2	6	4	5	3	6	2	5	6	5	6	5	4
349	2	3	2	3	1	1	1	1	3	4	1	1	1
350	2	5	4	3	2	2	1	2	2	1	1	3	2
351	2	3	3	3	3	2	2	2	2	2	1	1	1
352	2	6	5	7	4	5	6	5	6	5	6	5	4
353	2	6	7	4	5	6	4	6	5	6	7	5	5
354	2	3	4	4	5	5	4	4	3	4	5	4	2
355	2	7	6	5	5	5	4	7	6	6	5	4	4
356	2	3	2	1	4	3	4	2	2	1	1	1	2
357	2	3	4	2	2	2	3	3	4	3	2	2	1
358	2	6	7	7	6	6	7	6	5	5	5	4	3
359	2	4	4	4	2	2	2	1	1	1	1	1	2
360	2	5	5	3	2	2	2	1	1	1	1	1	1
361	2	4	5	6	3	5	6	5	3	4	5	6	2
362	2	6	7	6	5	7	6	5	7	6	7	5	6
363	2	3	3	2	3	3	2	2	4	3	4	4	2
364	2	6	5	6	3	4	5	6	3	2	6	3	4
365	2	4	5	6	5	4	3	3	2	1	2	3	1
366	2	5	4	5	4	4	4	3	3	2	2	2	2
367	2	4	3	5	2	5	6	3	5	3	6	7	6
368	2	6	6	7	6	4	3	3	2	2	1	3	2
369	2	5	6	4	5	6	5	4	5	6	4	4	6
370	2	6	3	7	3	4	3	7	3	5	6	1	2
371	2	5	4	3	3	3	1	1	1	1	2	1	3
372	2	5	4	3	2	1	1	1	1	2	4	2	1
373	2	2	2	3	4	2	1	5	4	3	3	3	2
374	2	5	5	6	6	6	7	6	4	5	3	2	2
375	2	6	6	7	7	7	7	6	7	6	7	6	7
376	2	4	5	4	6	4	4	5	6	7	3	4	3
377	2	5	6	3	2	2	2	1	1	1	1	1	1
378	2	6	5	3	6	6	3	2	2	2	2	4	3
379	2	1	1	2	1	2	3	2	1	2	4	3	4
380	2	4	5	3	5	5	4	3	5	5	6	4	5
381	2	5	3	3	6	5	2	2	2	6	2	4	5
382	2	5	4	2	1	1	2	1	3	2	1	4	3
383	2	4	5	6	5	4	3	3	3	3	3	3	2
384	2	4	5	5	3	5	6	6	4	5	5	3	2
385	2	6	5	3	3	2	2	2	2	1	1	1	1
386	2	6	4	4	5	4	4	5	5	4	3	5	3
387	2	4	3	3	2	1	1	1	2	3	3	3	2
388	2	5	6	7	4	7	7	4	5	5	6	4	5
389	2	6	6	7	6	6	5	4	3	5	2	4	2
390	2	4	3	5	6	5	3	3	2	3	2	1	1
391	2	2	3	5	4	4	2	3	2	1	4	2	1
392	2	5	6	5	4	3	2	3	1	2	1	2	3
393	2	5	5	5	5	5	5	5	5	5	5	5	5
394	2	5	3	6	2	1	2	2	3	2	1	1	1
395	2	3	4	2	2	2	1	3	1	2	1	1	2
396	2	7	7	6	7	7	7	5	5	4	5	4	5
397	2	6	5	7	6	7	5	6	5	6	5	4	3
398	2	2	3	3	2	2	3	1	3	1	3	1	2
399	2	2	4	4	5	3	4	5	4	3	6	7	6
400	2	6	6	3	3	3	3	3	3	3	2	2	2
401	2	5	5	6	6	6	6	3	2	2	4	5	6
402	2	3	4	3	3	3	2	2	1	1	1	2	5
403	2	5	6	3	3	1	2	2	2	3	2	1	1
404	2	5	4	3	3	4	4	1	2	3	3	2	1
405	2	4	5	6	7	7	6	7	5	6	6	7	5
406	2	5	6	5	5	4	4	3	3	3	4	4	5
407	2	3	3	5	5	5	5	6	6	4	5	6	3
408	2	2	2	1	1	1	1	4	3	2	4	5	5
409	2	3	4	5	4	3	3	5	6	4	3	4	2
410	2	7	6	6	6	5	6	5	6	5	2	5	2
411	2	5	6	4	6	7	3	4	5	5	5	6	6
412	2	3	4	4	3	2	2	2	1	1	1	1	1
413	2	7	7	1	1	1	1	2	5	7	7	6	1
414	2	2	3	2	1	2	1	1	1	2	2	1	1
415	2	3	4	5	4	4	4	4	3	3	3	3	2
416	2	5	6	5	7	6	5	4	3	5	6	4	3
417	2	4	3	4	4	2	2	2	1	2	1	3	3
418	2	4	5	6	7	5	6	4	5	6	6	7	3
419	2	5	7	7	7	7	4	3	2	1	1	2	1
420	2	6	3	7	4	6	4	6	4	6	3	2	6
421	2	5	3	6	4	5	6	4	6	3	6	3	5
422	2	5	4	2	3	5	4	3	3	4	4	2	1
423	2	4	5	2	1	1	1	1	1	1	2	1	1
424	3	4	3	2	2	2	2	3	2	1	3	2	3
425	3	3	3	5	5	7	7	5	2	5	6	6	3
426	3	3	4	5	5	6	4	4	3	5	2	3	2
427	3	5	5	3	3	4	5	4	3	6	2	2	4
428	3	4	3	5	3	4	5	4	5	6	3	5	5
429	3	3	3	3	3	3	2	1	1	1	1	1	1
430	3	3	3	4	3	4	3	2	2	2	1	1	2
431	3	5	4	3	3	2	1	1	1	1	1	1	1
432	3	5	3	2	1	1	2	3	4	5	4	3	5
433	3	5	5	4	3	2	6	6	7	2	1	1	1
434	3	6	7	6	5	4	3	3	3	3	2	2	2
435	3	3	3	4	4	5	5	5	5	4	4	5	6
436	3	3	2	2	1	2	1	2	3	2	2	1	2
437	3	2	2	3	3	4	3	3	4	3	4	4	5
438	3	4	7	6	5	4	3	2	1	7	6	5	4
439	3	7	7	7	7	7	7	7	7	7	7	7	7
440	3	6	6	6	6	6	5	5	5	5	6	6	5
441	3	4	5	6	7	3	2	1	1	1	1	2	3
442	3	5	7	7	7	7	5	6	6	4	6	4	6
443	3	1	1	1	2	2	3	3	4	4	4	4	4
444	3	5	5	6	4	4	5	5	4	3	3	4	4
445	3	5	6	6	6	7	7	7	6	7	5	4	5
446	3	5	4	5	3	4	6	5	5	2	3	3	6
447	3	5	6	7	7	6	5	4	3	4	4	5	4
448	3	5	6	3	2	4	4	2	5	5	6	4	5
449	3	5	6	4	4	5	4	4	3	3	2	2	3
450	3	2	3	3	3	3	4	4	4	4	5	2	1
451	3	5	6	5	5	6	6	6	7	5	3	5	6
452	3	6	7	5	5	6	6	5	6	7	7	5	5
453	3	2	3	1	3	3	3	4	3	4	3	4	2
454	3	3	4	5	5	5	6	6	5	6	7	4	3
455	3	2	3	4	3	4	3	3	4	2	5	5	7
456	3	5	6	6	6	6	7	7	4	3	1	1	1
457	3	2	3	2	4	6	7	7	7	7	5	5	6
458	3	5	6	6	6	5	5	5	4	4	4	4	3
459	3	5	5	6	6	7	7	7	5	4	3	2	2
460	3	5	4	6	7	6	7	5	6	2	3	6	7
461	3	5	6	5	7	7	6	4	5	5	3	3	2
462	3	3	4	4	4	5	5	3	4	5	5	6	5
463	3	5	5	6	6	7	4	5	5	4	6	6	3
464	3	6	5	5	6	7	7	5	6	6	5	7	6
465	3	5	5	6	6	6	6	5	7	6	7	6	7
466	3	5	6	4	5	5	6	3	2	2	2	3	2
467	3	5	5	5	6	6	7	7	6	7	7	6	7
468	3	3	4	5	6	7	7	4	3	3	3	2	2
469	3	6	5	6	4	6	5	4	3	2	5	4	5
470	3	6	6	2	2	1	1	1	2	1	2	3	3
471	3	5	6	5	4	3	3	2	2	2	2	3	1
472	3	4	5	5	5	6	3	3	2	2	1	2	2
473	3	1	1	2	2	2	3	2	3	3	3	2	2
474	3	5	5	6	7	4	5	5	5	4	4	5	6
475	3	4	5	5	6	6	6	6	4	4	3	3	3
476	3	4	5	4	4	3	4	3	3	3	2	2	4
477	3	5	6	6	7	6	6	5	4	5	4	4	4
478	3	5	5	5	6	4	5	6	6	3	5	6	5
479	3	2	2	2	2	3	3	3	3	3	3	3	3
480	3	5	6	7	5	7	6	4	7	6	4	7	6
481	3	7	7	4	1	1	1	1	1	1	1	1	1
482	3	5	5	5	3	3	2	2	2	2	1	1	1
483	3	4	3	4	3	4	4	5	4	5	4	4	4
484	3	3	5	5	4	5	6	3	4	3	3	3	4
485	3	3	5	6	6	6	6	5	4	5	4	3	2
486	3	5	3	5	2	6	2	4	2	3	4	5	2
487	3	7	5	6	4	7	5	6	7	5	3	4	6
488	3	6	6	6	6	7	7	7	6	6	6	6	7
489	3	3	4	5	6	5	4	3	1	1	1	1	2
490	3	3	4	4	4	5	4	5	3	6	6	3	7
491	3	5	6	5	4	5	3	2	1	1	1	1	2
492	3	5	6	4	3	4	5	4	3	2	4	2	1
493	3	6	7	6	6	7	6	7	5	7	6	7	6
494	3	6	5	6	5	4	3	2	5	6	7	4	3
495	3	6	5	4	4	5	7	5	6	5	4	4	3
496	3	4	3	4	4	5	3	3	4	3	2	4	2
497	3	6	7	6	6	5	5	6	5	4	4	4	3
498	3	5	4	4	3	5	4	5	4	5	6	5	6
499	3	4	4	4	5	5	4	5	3	3	3	4	5
500	3	5	6	6	7	6	5	5	6	5	7	5	6
501	3	5	3	3	2	2	1	1	3	4	3	2	4
502	3	2	2	3	3	2	3	4	2	3	3	4	3
503	3	4	5	3	4	5	5	4	3	4	5	4	3
504	3	7	6	5	5	4	5	4	4	3	2	1	1
505	3	1	3	3	4	5	2	2	1	1	1	2	3
506	3	6	6	6	7	5	4	4	3	3	2	2	2
507	3	5	6	6	5	6	6	5	4	5	6	6	7
508	3	5	5	5	6	6	6	6	4	5	4	7	6
509	3	6	6	7	7	7	7	7	6	7	7	6	7
510	3	4	4	4	4	3	3	3	3	3	3	3	3
511	3	4	4	4	5	5	5	5	4	5	5	4	4
512	3	5	6	7	6	6	7	7	6	5	4	3	4
513	3	5	5	4	5	3	4	3	3	3	2	2	2
514	3	5	4	4	2	3	2	3	2	3	3	4	1
515	3	5	7	6	7	5	6	4	7	6	7	6	3
516	3	5	4	3	3	2	2	2	1	1	1	1	1
517	3	3	5	4	3	2	3	2	1	1	1	1	2
518	3	5	5	5	5	6	6	6	6	6	5	6	5
519	3	4	4	4	5	5	4	3	3	3	5	2	1
520	3	5	5	5	4	4	4	3	3	3	2	2	2
521	3	4	5	5	5	6	6	6	6	5	6	6	5
522	3	3	3	4	5	5	5	6	6	6	7	7	7
523	3	5	5	6	6	4	3	3	2	2	2	4	1
524	3	2	2	5	5	6	6	5	5	6	6	4	7
525	3	7	6	5	5	4	3	3	3	3	2	2	3
526	3	3	3	2	2	3	3	3	2	2	3	3	3
527	3	6	7	7	6	6	5	4	3	2	2	1	1
528	3	4	5	5	3	4	4	3	4	5	2	2	5
529	3	4	4	5	6	5	5	6	6	6	5	6	7
530	3	6	6	5	5	5	5	4	6	6	4	6	2
531	3	4	3	2	2	2	1	1	1	1	2	2	2
532	3	5	5	6	6	6	6	6	7	7	7	7	6
533	3	4	3	2	2	2	2	1	1	1	1	1	2
534	3	7	7	7	7	6	7	6	6	6	5	5	6
535	3	5	6	5	5	6	6	5	7	7	7	6	6
536	3	6	6	6	6	3	7	7	3	7	3	7	6
537	3	4	5	5	3	3	4	2	1	2	2	2	1
538	3	6	6	5	5	5	6	5	4	4	5	6	6
539	3	5	5	6	6	7	7	5	5	5	6	6	6
540	3	3	4	5	3	2	3	2	1	4	4	2	4
541	3	1	2	2	2	2	3	3	2	3	3	2	2
542	3	1	2	2	4	5	6	6	7	7	7	7	7
543	3	5	6	6	4	3	2	2	1	1	1	1	2
544	3	6	5	6	5	7	5	7	5	6	6	7	6
545	3	6	4	7	6	5	7	6	7	6	5	3	2
546	3	3	4	3	5	2	3	1	2	1	1	3	2
547	3	5	6	6	7	7	6	6	7	5	6	7	7
548	3	6	6	5	7	6	5	6	5	4	3	6	4
549	3	5	6	6	7	7	7	7	4	3	2	2	1
550	3	4	3	5	2	6	7	7	5	6	7	5	7
551	3	2	2	3	3	3	3	2	2	2	3	3	3
552	3	3	4	4	4	4	5	5	5	5	5	5	6
553	3	3	3	4	3	3	4	3	4	4	3	4	3
554	3	5	6	5	6	4	6	7	6	6	5	6	7
555	3	4	5	6	6	4	5	4	6	5	4	5	4
556	3	6	6	7	7	6	6	7	5	5	4	4	6
557	3	5	6	5	7	7	6	7	6	7	7	6	6
558	3	5	5	5	5	6	6	6	6	6	5	5	5
559	3	3	2	5	6	4	7	4	6	6	5	4	6
560	3	5	4	3	4	5	6	6	3	4	3	2	2
561	3	2	3	3	4	4	4	5	5	6	6	6	7
562	3	5	6	6	5	5	4	4	4	4	4	5	4
563	3	4	5	6	5	5	5	4	4	4	3	3	3
564	3	4	5	6	7	5	6	6	6	5	5	6	5
565	3	4	5	5	6	6	6	7	6	7	7	5	5
566	3	4	5	4	6	2	2	1	1	3	2	1	2
567	3	5	5	6	5	6	7	6	5	4	3	2	4
568	3	2	4	5	5	4	3	2	2	1	1	2	2
569	3	5	4	6	5	6	7	6	3	5	5	6	7
570	3	3	4	4	4	3	4	3	5	4	5	4	4
571	3	5	6	7	7	5	4	4	3	3	5	4	3
572	3	4	6	5	3	4	6	3	2	6	6	7	4
573	3	2	3	3	4	4	4	4	5	5	5	6	6
574	3	4	5	6	5	7	6	5	6	5	4	4	5
575	3	2	1	3	3	4	5	4	3	5	4	5	6
576	3	4	5	3	3	4	4	2	2	3	1	1	2
577	3	4	5	4	6	3	3	2	2	2	6	2	3
578	3	5	6	7	7	7	4	6	4	4	3	4	5
579	3	2	1	3	3	4	4	3	5	2	1	2	3
580	3	5	5	5	5	6	6	6	6	6	6	7	7
581	3	4	4	4	5	3	3	3	4	3	2	2	2
582	3	4	4	5	4	3	4	3	3	3	3	3	3
583	3	2	3	1	5	4	1	6	3	2	1	2	2
584	3	4	5	5	6	3	4	5	4	7	6	5	7
585	3	6	6	7	7	6	6	5	4	7	6	4	3
586	3	5	6	3	2	3	4	1	2	2	3	2	4
587	3	3	4	5	6	7	7	5	3	2	1	1	1
588	3	5	6	6	5	4	4	3	3	3	3	3	4
589	3	2	3	3	4	3	1	1	2	2	4	4	6
590	3	4	5	5	5	4	3	3	3	4	4	2	2
591	3	4	7	5	7	5	6	5	4	7	7	6	2
592	3	5	5	5	5	4	5	6	6	6	7	7	6
593	3	2	3	3	3	3	3	2	2	2	2	2	2
594	3	5	5	4	5	5	3	3	3	3	3	2	2
595	3	4	7	5	6	7	6	5	5	6	5	4	4
596	3	5	6	5	6	7	7	7	6	4	3	3	2
597	3	4	1	3	4	5	4	5	6	1	4	5	4
598	3	5	5	5	6	6	4	4	5	4	4	3	3
599	3	6	6	5	5	5	5	4	3	4	2	1	1
600	3	5	5	6	5	3	3	2	1	2	1	1	2
601	3	3	5	2	1	4	6	2	1	1	3	6	7
602	3	2	2	5	4	6	5	6	6	5	6	4	4
603	3	3	4	3	5	5	6	3	4	2	1	2	2
604	3	4	5	6	7	4	5	6	4	6	5	6	1
605	3	3	4	3	3	4	3	4	2	3	2	2	3
606	3	4	5	5	5	6	6	6	6	7	7	7	7
607	3	4	4	4	4	5	4	4	5	5	4	4	4
608	3	5	6	4	5	3	2	2	1	1	1	1	1
609	3	6	6	6	7	7	6	5	5	5	5	5	4
610	3	5	2	7	4	6	1	2	4	2	5	4	6
611	3	5	5	6	5	4	4	3	3	3	2	2	2
612	3	3	4	2	2	4	3	5	4	5	4	2	5
613	3	3	4	3	2	4	5	1	2	3	1	1	1
614	3	5	5	5	4	6	4	4	6	5	4	5	6
615	3	6	5	7	6	5	6	6	5	4	6	5	6
616	3	3	3	4	4	4	4	5	5	5	5	5	5
617	3	5	5	4	6	6	6	6	3	4	7	4	3
618	3	4	5	5	6	5	4	3	3	3	2	2	2
619	3	5	5	4	6	5	3	3	2	2	2	2	1
620	3	4	4	3	3	2	2	5	5	6	6	1	1
621	3	5	3	2	2	1	2	2	1	1	1	2	1
622	3	6	5	7	7	6	6	4	4	5	6	7	4
623	3	3	5	5	4	6	5	4	6	5	4	4	2
624	3	4	3	3	2	1	1	1	1	1	1	1	1
625	3	5	6	5	6	7	6	5	6	5	4	7	5
626	3	5	4	4	5	4	4	5	4	5	4	5	4
627	3	4	4	5	5	5	6	6	6	5	5	4	3
628	3	5	6	7	4	5	6	7	6	7	6	3	2
629	3	4	5	5	6	6	6	6	6	5	6	6	7
630	3	3	4	5	6	7	4	5	2	1	2	1	2
631	3	3	4	5	5	4	4	5	4	2	2	5	4
632	3	6	6	7	7	6	7	7	5	4	4	3	3
633	3	2	3	4	5	6	6	5	6	6	7	7	7
634	3	5	5	6	5	4	4	3	3	3	2	2	2
635	4	4	4	5	5	5	4	3	3	3	2	4	3
636	4	5	5	6	5	7	5	5	6	5	5	6	5
637	4	6	6	5	4	4	3	3	2	2	1	1	1
638	4	5	5	4	5	5	4	4	3	6	7	4	5
639	4	4	5	3	2	2	3	4	1	1	1	3	2
640	4	7	5	5	5	4	5	7	4	6	4	5	7
641	4	6	7	4	5	6	3	3	2	4	6	5	6
642	4	5	4	6	6	2	2	3	1	1	2	5	4
643	4	5	5	5	6	6	5	6	5	6	6	7	6
644	4	3	4	5	6	6	6	6	6	6	6	6	6
645	4	5	5	4	5	6	6	6	4	5	3	2	7
646	4	3	4	5	5	6	6	7	7	6	5	4	4
647	4	4	5	5	6	5	4	4	4	3	3	3	2
648	4	6	6	5	6	7	5	6	7	7	7	4	3
649	4	5	6	4	5	7	6	4	5	3	3	5	4
650	4	5	3	2	1	2	3	3	2	2	1	1	1
651	4	5	6	5	7	5	6	7	5	4	6	4	6
652	4	5	6	5	6	5	5	6	5	7	5	6	5
653	4	5	6	6	4	3	4	3	3	2	3	2	1
654	4	5	6	7	5	5	6	5	6	6	7	5	6
655	4	6	7	6	7	4	5	4	3	3	2	1	1
656	4	5	5	3	3	2	2	2	2	1	1	1	1
657	4	4	5	2	2	3	2	4	4	5	4	3	3
658	4	5	5	4	3	6	3	2	3	2	2	2	1
659	4	4	4	4	4	4	4	4	4	4	4	4	4
660	4	5	6	6	4	4	3	3	4	4	5	5	4
661	4	5	4	6	7	5	3	4	2	2	2	5	6
662	4	6	5	7	6	5	7	6	5	7	6	5	7
663	4	3	4	4	5	3	2	2	2	1	1	1	2
664	4	2	3	4	4	4	4	5	5	5	5	6	6
665	4	6	7	6	7	6	6	5	7	5	7	5	6
666	4	4	5	3	2	1	1	2	3	1	4	2	1
667	4	7	6	6	5	5	5	4	4	3	3	3	3
668	4	5	6	6	7	6	6	5	5	5	4	4	4
669	4	5	3	2	2	1	1	1	2	1	2	2	3
670	4	3	3	2	3	3	4	4	3	4	2	3	4
671	4	5	6	2	6	7	1	4	1	3	2	5	4
672	4	5	4	3	3	3	2	2	1	1	2	2	4
673	4	2	2	2	2	1	1	1	1	1	1	1	1
674	4	4	6	7	7	7	6	7	4	2	2	4	3
675	4	5	6	4	4	4	2	1	2	4	3	1	1
676	4	3	3	3	2	2	1	1	1	1	2	3	1
677	4	3	4	4	5	4	3	3	4	2	2	1	1
678	4	6	6	6	5	6	4	7	5	4	3	4	3
679	4	4	5	5	4	4	5	4	3	3	3	3	3
680	4	5	6	5	6	6	6	5	5	6	7	6	6
681	4	7	6	6	7	7	6	6	7	5	5	7	6
682	4	5	3	2	1	1	2	2	3	1	3	3	2
683	4	2	1	3	4	5	5	4	6	5	6	7	5
684	4	6	6	7	7	7	7	7	7	7	7	7	7
685	4	5	5	6	6	5	4	5	5	4	4	5	4
686	4	6	7	7	7	7	6	5	3	5	3	2	1
687	4	4	4	5	4	4	3	2	3	2	3	2	1
688	4	5	5	6	7	6	7	5	4	6	5	6	7
689	4	5	5	5	5	5	6	6	6	6	6	6	6
690	4	5	4	3	5	3	4	5	2	3	4	5	6
691	4	6	6	7	5	6	4	5	5	6	5	4	3
692	4	7	7	7	7	7	7	7	7	7	7	7	6
693	4	2	3	4	4	5	5	6	6	6	3	2	3
694	4	5	6	7	7	7	7	6	6	5	5	4	3
695	4	5	5	6	6	6	6	7	7	5	4	4	4
696	4	6	5	6	4	3	3	4	3	4	2	1	2
697	4	5	6	6	4	3	4	3	2	1	2	1	2
698	4	4	4	4	4	5	5	4	5	4	5	4	5
699	4	2	2	2	3	3	3	3	3	4	4	4	5
700	4	6	5	5	6	6	6	7	5	5	4	3	2
701	4	6	5	4	5	4	3	5	3	5	3	4	2
702	4	6	6	5	5	6	7	6	5	4	3	5	3
703	4	6	5	6	4	2	2	1	2	1	1	1	2
704	4	5	5	6	5	4	4	4	5	4	3	3	2
705	4	7	6	5	4	7	6	6	7	5	6	5	4
706	4	5	6	6	6	6	6	6	5	5	5	5	5
707	4	3	3	2	2	2	1	1	1	1	1	1	1
708	4	6	6	7	6	5	4	3	2	1	1	1	1
709	4	5	3	4	6	2	4	3	7	4	5	6	5
710	4	6	7	6	6	6	4	4	4	4	4	5	4
711	4	5	5	6	6	6	4	4	3	3	3	2	2
712	4	5	6	3	3	5	4	3	3	5	2	2	1
713	4	4	5	6	7	7	7	6	6	5	4	3	2
714	4	6	6	7	6	7	5	7	6	7	5	7	3
715	4	7	7	7	7	7	7	7	7	7	7	7	7
716	4	3	4	3	3	2	3	2	3	3	2	2	3
717	4	6	5	3	4	2	2	5	6	2	1	1	1
718	4	3	2	1	2	1	1	1	3	3	3	1	1
719	4	4	5	6	5	7	3	1	2	3	1	2	2
720	4	6	6	6	6	7	7	7	7	5	4	3	2
721	4	6	5	5	5	4	5	4	6	5	4	4	3
722	4	7	7	7	7	7	7	7	6	7	7	7	7
723	4	7	7	7	6	5	5	5	5	5	6	6	6
724	4	5	6	6	6	5	5	6	5	4	4	7	6
725	4	4	3	4	4	6	4	4	4	4	5	5	4
726	4	6	6	4	3	5	6	6	5	7	7	6	7
727	4	5	4	5	5	6	5	4	5	6	5	5	6
728	4	7	6	5	7	4	7	6	5	7	6	5	4
729	4	6	5	4	3	5	6	7	7	2	4	4	4
730	4	7	6	7	6	7	6	7	6	7	6	7	6
731	4	1	1	1	1	1	1	2	2	1	1	1	1
732	4	6	5	6	6	5	6	7	7	5	3	3	2
733	4	4	5	6	6	7	6	6	7	7	6	5	4
734	4	4	5	4	4	4	6	6	5	5	5	5	5
735	4	6	6	6	6	7	5	6	6	5	5	5	4
736	4	4	5	5	4	6	7	7	4	4	2	2	1
737	4	2	4	5	5	5	5	5	5	5	6	6	6
738	4	6	6	5	6	4	3	6	7	3	2	7	3
739	4	7	7	7	6	7	7	6	7	7	7	7	7
740	4	6	6	7	7	5	7	5	6	4	7	5	7
741	4	4	5	3	2	2	1	1	4	2	2	1	4
742	4	6	6	6	6	6	7	6	6	6	7	6	7
743	4	5	5	5	6	4	6	6	6	4	5	3	3
744	4	4	5	5	5	6	6	6	6	4	7	7	7
745	4	6	5	5	4	3	3	3	4	2	3	2	2
746	4	2	2	3	3	3	3	4	3	4	2	1	2
747	4	5	4	6	5	3	2	3	2	2	2	3	4
748	4	5	5	4	4	4	4	5	3	3	5	4	3
749	4	6	5	6	4	4	5	6	5	4	3	4	6
750	4	2	3	2	3	2	3	2	4	3	5	4	5
751	4	4	5	5	6	6	6	7	6	7	4	3	2
752	4	6	5	7	5	6	6	4	5	3	5	6	4
753	4	6	7	5	6	6	4	6	7	6	5	4	5
754	4	4	4	3	5	4	3	5	4	3	2	2	2
755	4	5	6	6	6	5	6	7	6	7	7	6	6
756	4	5	6	7	6	5	7	5	4	5	6	4	3
757	4	6	7	5	6	5	6	6	7	6	6	7	5
758	4	6	7	7	6	7	4	4	4	4	5	5	6
759	4	2	3	3	4	4	4	5	5	4	4	3	3
760	4	5	6	5	5	6	4	3	3	3	2	2	2
761	4	3	4	4	4	4	3	3	3	2	2	2	2
762	4	3	3	4	3	3	4	4	4	5	2	2	3
763	4	7	7	7	6	6	7	6	5	6	7	6	5
764	4	4	4	5	5	4	6	4	5	5	3	3	2
765	4	6	4	3	4	2	2	2	1	1	2	3	2
766	4	5	6	6	5	6	6	5	5	4	6	5	4
767	4	3	3	4	3	5	5	5	4	4	3	4	5
768	4	5	5	6	7	7	7	6	5	3	2	1	1
769	4	3	4	5	7	7	6	7	6	4	3	5	6
770	4	4	4	4	4	3	2	2	2	3	2	2	1
771	4	5	6	5	5	5	4	5	5	6	4	5	6
772	4	6	4	6	3	2	1	2	2	3	3	4	2
773	4	6	5	7	6	7	5	6	5	5	6	3	2
774	4	5	5	6	6	6	5	5	5	4	4	5	5
775	4	4	5	6	6	6	6	5	5	5	5	5	5
776	4	5	5	6	6	6	6	4	4	3	3	2	1
777	4	3	4	4	2	4	5	2	5	4	2	5	4
778	4	5	5	6	4	4	4	5	5	3	3	3	3
779	4	5	6	6	5	5	6	6	5	7	5	6	4
780	4	6	6	6	4	2	2	2	2	1	1	2	2
781	4	6	6	7	6	7	6	4	5	6	7	6	3
782	4	7	6	6	5	4	5	3	4	2	5	3	7
783	4	6	5	6	5	5	6	5	4	4	4	3	3
784	4	5	4	3	2	2	3	2	1	1	2	1	1
785	4	5	5	6	5	6	6	4	5	6	7	5	4
786	4	5	6	5	5	6	5	6	6	7	7	6	7
787	4	5	4	2	6	3	5	2	4	1	6	3	5
788	4	4	4	4	4	4	3	4	4	5	5	5	5
789	4	4	5	5	6	7	7	6	7	6	7	6	7
790	4	5	6	3	3	2	2	2	2	1	3	2	1
791	4	5	6	5	5	6	5	4	4	3	3	3	3
792	4	6	7	5	7	6	6	6	3	6	4	7	3
793	4	5	4	6	6	4	5	5	3	4	4	3	4
794	4	5	6	4	5	3	4	4	3	3	3	4	4
795	4	5	5	5	6	5	4	4	3	3	3	3	2
796	4	3	4	3	3	2	4	3	2	4	4	2	2
797	4	6	5	6	5	7	6	6	7	5	6	7	5
798	4	6	6	6	6	6	7	6	6	7	6	7	6
799	4	5	6	3	2	4	5	5	3	4	3	2	2
800	4	4	4	3	2	1	1	1	1	2	2	2	1
801	4	5	6	6	6	5	5	5	4	4	4	4	4
802	4	4	4	3	3	3	3	4	4	1	1	1	1
803	4	6	7	6	5	6	5	6	5	4	2	3	6
804	4	1	1	2	1	1	1	3	3	2	1	2	1
805	4	3	3	4	4	4	2	2	2	1	1	1	1
806	4	3	4	6	3	4	6	6	7	7	7	7	6
807	4	2	2	1	1	3	4	4	3	2	1	1	1
808	4	5	5	4	5	4	5	6	4	3	4	3	3
809	4	3	4	5	5	4	5	5	4	4	4	5	5
810	4	4	5	6	5	5	5	4	6	3	3	4	5
811	4	4	4	3	4	4	5	5	3	2	2	1	2
812	4	3	4	4	4	5	5	5	4	4	3	3	3
813	4	6	6	5	6	4	5	3	3	2	2	2	1
814	4	3	3	2	2	1	1	2	1	2	1	2	3
815	4	6	5	6	7	5	7	7	5	6	6	5	7
816	4	7	6	6	6	6	5	5	5	5	5	6	6
817	4	5	5	5	6	6	6	7	7	7	3	4	4
818	4	7	5	3	6	5	6	6	7	4	3	4	6
819	4	5	6	5	7	5	7	4	3	5	6	4	3
820	4	4	3	4	3	4	4	5	3	2	1	1	2
821	4	4	4	5	5	2	6	6	5	4	5	3	5
822	4	5	6	4	5	6	5	5	4	4	3	4	3
823	4	4	4	5	5	5	5	5	4	3	3	3	3
824	4	6	6	7	5	4	4	4	3	3	2	2	2
825	4	6	6	5	5	5	7	6	7	6	7	5	7
826	4	6	7	4	5	3	3	2	2	1	1	2	1
827	4	6	6	6	7	7	5	7	6	7	4	7	7
828	4	5	4	5	6	6	6	6	5	5	5	4	4
829	4	4	4	5	5	6	6	6	6	5	3	3	3
830	4	5	6	6	5	4	3	3	2	1	2	3	2
831	4	3	4	2	6	4	6	4	5	3	2	2	1
832	4	3	3	4	5	5	5	5	6	6	7	6	7
833	4	5	5	6	7	7	6	6	7	7	6	5	6
834	4	4	5	4	4	5	4	5	4	5	4	4	5
835	4	5	5	5	6	6	6	5	6	4	3	3	4
836	4	4	5	5	6	6	6	5	6	5	4	4	6
837	4	3	3	3	4	4	4	4	5	5	5	6	6
838	4	6	7	6	7	6	6	5	6	7	6	7	6
839	4	5	6	5	6	6	4	4	4	3	3	3	2
840	4	6	7	5	4	4	3	3	3	2	2	1	1
841	4	5	4	6	5	6	3	6	5	6	5	4	6
842	4	6	5	4	3	2	1	1	1	1	2	3	2
843	4	6	6	7	6	5	5	5	5	3	2	2	2
844	4	5	4	5	6	5	6	4	3	5	4	4	5
845	4	5	6	4	5	7	4	5	6	4	3	5	6
846	4	5	6	5	7	6	4	6	7	3	4	2	3
847	5	1	2	3	4	4	5	5	5	4	4	5	4
848	5	1	2	3	4	5	3	2	3	2	2	1	1
849	5	2	4	5	4	3	2	2	2	1	1	1	4
850	5	4	4	5	4	5	5	6	4	3	3	4	6
851	5	2	3	4	4	4	4	5	5	5	4	5	5
852	5	6	7	5	4	5	6	5	5	4	3	2	6
853	5	4	5	3	2	2	1	2	2	3	1	2	1
854	5	1	3	5	7	7	7	7	5	4	1	1	1
855	5	5	5	5	6	6	6	6	5	5	5	6	6
856	5	4	3	3	2	2	2	3	1	1	1	1	2
857	5	2	4	4	3	2	4	4	3	5	6	5	6
858	5	5	6	5	5	5	5	4	4	3	3	2	2
859	5	5	6	3	3	4	4	5	6	4	3	2	3
860	5	3	4	5	6	6	5	6	5	6	5	6	4
861	5	5	4	7	5	3	2	1	5	6	7	4	3
862	5	4	5	5	4	4	3	3	2	2	3	3	2
863	5	4	5	5	4	6	5	6	5	6	7	7	6
864	5	4	5	4	2	3	2	1	2	2	3	3	1
865	5	3	3	3	3	3	3	2	2	2	2	2	2
866	5	4	5	6	3	4	3	5	4	3	4	5	5
867	5	6	5	3	2	2	1	1	2	2	3	1	2
868	5	4	5	6	5	6	5	6	5	6	7	6	5
869	5	3	4	4	4	4	5	5	5	6	6	6	6
870	5	3	2	4	5	7	6	7	3	4	6	7	6
871	5	5	4	6	5	4	3	5	6	4	5	6	4
872	5	3	4	2	2	3	1	1	2	2	1	1	2
873	5	6	7	6	6	7	6	5	7	6	6	6	6
874	5	4	6	5	4	5	5	4	4	6	6	6	7
875	5	5	6	7	7	7	4	3	5	3	2	3	3
876	5	3	4	5	4	3	3	4	3	2	2	3	2
877	5	3	2	3	3	3	4	4	4	4	3	3	3
878	5	5	7	7	6	6	5	4	4	3	3	2	2
879	5	1	1	1	1	2	2	2	3	3	2	2	3
880	5	6	6	5	6	7	6	5	7	6	6	5	6
881	5	5	6	7	7	6	6	5	6	5	7	6	5
882	5	5	4	3	2	2	1	1	1	3	5	1	2
883	5	2	3	3	4	5	6	6	6	5	5	6	5
884	5	4	6	6	6	6	4	4	4	5	4	5	5
885	5	6	5	6	6	5	6	7	5	5	6	7	7
886	5	4	5	3	4	2	2	1	1	2	1	1	3
887	5	5	6	5	4	3	3	2	2	2	2	2	2
888	5	3	4	5	5	5	6	6	6	5	4	3	3
889	5	4	4	5	5	5	4	4	4	3	4	3	3
890	5	3	6	6	6	6	6	5	5	5	4	4	4
891	5	6	7	6	6	7	6	7	5	4	3	2	1
892	5	5	6	4	4	3	5	5	4	6	6	3	2
893	5	3	6	5	7	2	6	5	6	4	6	5	4
894	5	4	5	5	6	5	6	5	7	5	6	7	5
895	5	2	3	3	2	3	3	4	4	3	1	1	2
896	5	5	5	4	4	3	3	4	4	5	4	4	5
897	5	4	4	5	5	4	3	4	3	3	5	1	2
898	5	4	6	3	6	7	2	2	2	6	6	7	1
899	5	5	6	7	7	4	7	3	6	6	7	5	7
900	5	7	7	7	7	6	7	6	7	7	7	6	7
901	5	2	3	2	2	3	3	4	4	5	5	5	6
902	5	6	5	5	4	4	3	3	3	3	2	2	2
903	5	5	6	6	5	5	5	6	6	7	7	7	7
904	5	5	6	7	6	6	5	4	3	4	5	6	4
905	5	5	5	6	6	4	3	3	2	2	2	1	1
906	5	5	6	7	7	7	4	3	3	2	2	2	2
907	5	5	6	7	6	4	3	2	1	1	1	1	2
908	5	5	5	6	6	6	6	3	3	3	4	4	4
909	5	2	4	5	5	6	6	6	7	7	5	3	2
910	5	5	6	7	7	5	7	7	6	4	6	6	7
911	5	5	5	4	3	2	1	1	2	1	1	1	2
912	5	6	4	3	3	4	2	2	3	4	3	2	5
913	5	6	5	7	4	5	3	6	4	3	2	1	4
914	5	4	5	5	5	6	5	5	6	5	5	5	6
915	5	3	4	5	4	4	3	4	3	3	2	2	2
916	5	7	6	7	6	7	4	7	1	6	2	5	4
917	5	4	5	5	5	2	2	1	1	1	1	2	1
918	5	5	4	3	2	2	1	1	2	2	1	1	2
919	5	4	5	6	7	5	3	3	2	2	3	4	4
920	5	6	7	6	7	4	6	7	7	6	3	4	6
921	5	5	5	4	4	5	5	6	6	5	5	6	4
922	5	2	4	5	5	5	5	4	4	3	4	5	4
923	5	4	3	5	6	6	5	4	4	5	6	6	5
924	5	4	5	6	7	6	6	6	7	5	7	6	7
925	5	3	3	4	3	4	2	5	5	3	5	6	5
926	5	4	4	5	5	5	6	6	5	6	5	4	4
927	5	1	1	2	2	3	5	4	5	5	5	4	6
928	5	5	5	6	6	5	4	4	3	2	1	2	3
929	5	6	6	3	2	1	1	1	1	1	1	3	1
930	5	6	7	6	6	7	6	5	6	7	6	6	7
931	5	5	4	3	7	2	5	6	4	5	6	5	6
932	5	4	5	6	6	5	3	3	4	3	2	2	3
933	5	4	4	5	5	6	6	6	6	5	5	4	4
934	5	6	4	4	3	5	6	3	4	3	4	4	3
935	5	4	5	5	4	5	5	5	4	4	4	5	5
936	5	6	6	7	7	6	7	4	4	4	4	5	3
937	5	5	5	6	6	6	6	7	6	4	5	6	5
938	5	1	4	5	6	7	7	7	7	4	3	2	3
939	5	4	2	3	4	5	4	3	2	4	5	6	2
940	5	6	5	6	7	6	4	5	4	6	5	4	3
941	5	5	6	7	6	6	6	7	4	3	2	7	1
942	5	4	5	3	3	2	1	2	3	4	3	1	2
943	5	6	5	5	5	5	5	5	6	5	6	5	6
944	5	4	4	5	5	5	5	5	6	6	6	7	7
945	5	7	7	6	7	7	7	6	7	4	6	7	5
946	5	1	2	3	3	3	4	4	4	4	4	4	4
947	5	3	4	4	5	4	5	5	5	4	5	5	4
948	5	2	5	6	4	3	2	2	1	1	1	2	1
949	5	5	5	6	5	6	5	6	6	4	5	5	6
950	5	4	5	6	5	2	1	3	2	1	2	1	2
951	5	3	4	4	5	5	3	4	4	5	6	5	7
952	5	2	2	5	6	6	7	4	2	4	5	6	5
953	5	5	4	5	3	4	4	5	3	5	3	6	2
954	5	6	6	5	6	7	5	5	4	5	4	4	3
955	5	5	3	6	7	7	6	6	6	7	7	6	7
956	5	4	5	5	5	5	6	6	6	6	5	4	4
957	5	6	5	4	5	4	5	2	2	3	2	2	1
958	5	4	3	4	3	4	3	3	3	4	5	6	1
959	5	5	6	5	4	5	3	7	6	6	5	3	2
960	5	6	6	7	7	6	7	7	6	6	6	7	6
961	5	3	5	5	6	6	5	5	5	4	5	4	4
962	5	5	6	4	3	3	4	4	3	2	2	2	3
963	5	5	4	6	4	5	6	5	5	4	3	3	4
964	5	4	5	5	5	5	6	6	5	6	4	4	4
965	5	5	6	7	5	6	5	5	6	6	4	3	2
966	5	4	5	6	5	7	5	6	3	6	5	3	2
967	5	5	6	6	6	7	7	7	5	5	6	7	6
968	5	2	3	4	4	5	3	3	4	2	4	3	5
969	5	5	6	7	5	4	6	5	6	5	6	6	7
970	5	3	3	4	5	6	6	5	5	6	4	6	6
971	5	6	7	6	6	5	7	3	2	3	2	2	1
972	5	4	4	3	3	5	5	2	2	2	4	3	2
973	5	5	6	5	6	5	3	3	3	2	3	2	2
974	5	5	5	6	7	7	7	6	5	4	4	3	2
975	5	6	5	6	6	4	6	5	7	6	5	4	5
976	5	5	4	4	3	5	4	3	2	3	3	4	5
977	5	3	3	4	4	4	3	3	2	2	3	2	3
978	5	4	5	4	3	2	2	2	2	1	1	1	1
979	5	6	5	6	5	6	6	5	7	6	5	6	7
980	5	5	6	7	5	6	6	7	6	5	5	4	6
981	5	6	7	7	6	6	7	7	6	7	5	6	7
982	5	6	6	7	5	6	6	7	7	7	7	5	5
983	5	5	5	5	5	5	5	5	5	5	5	5	5
984	5	2	4	5	6	5	4	3	4	2	2	3	4
985	5	6	5	4	4	4	3	3	3	2	1	1	1
986	5	4	5	5	5	5	6	4	3	4	3	3	2
987	5	7	7	7	7	4	4	2	1	1	1	1	1
988	5	4	4	4	4	3	3	3	1	2	2	1	1
989	5	2	3	3	3	4	4	4	5	5	5	5	6
990	5	5	5	4	6	6	6	3	3	1	1	1	1
991	5	6	7	6	7	7	7	7	6	5	7	6	7
992	5	4	4	5	5	5	6	5	4	6	7	5	6
993	5	3	5	4	2	2	1	2	1	2	1	1	4
994	5	3	4	4	5	5	5	5	6	5	6	6	6
995	5	6	6	7	6	4	6	4	6	5	6	5	6
996	5	7	7	6	5	7	7	6	4	7	5	3	6
997	5	7	6	7	6	7	5	7	6	4	7	6	4
998	5	4	5	5	6	6	3	2	1	1	1	1	2
999	5	5	4	4	5	6	7	5	4	6	7	7	7
1000	5	6	5	6	4	5	4	4	5	3	4	5	3
1001	5	3	3	5	4	5	5	5	6	4	3	4	5
1002	5	6	7	7	7	7	6	7	4	5	4	7	7
1003	5	3	4	5	5	4	2	1	1	3	2	3	1
1004	5	4	3	2	1	2	3	4	1	3	2	1	4
1005	5	3	4	4	3	2	2	2	1	1	2	1	4
1006	5	4	5	4	4	4	4	3	3	3	3	4	4
1007	5	6	4	5	4	3	3	6	5	5	4	6	7
1008	5	5	6	6	6	6	5	5	4	4	3	3	2
1009	5	1	4	5	5	6	4	5	6	5	6	3	4
1010	5	2	3	2	3	3	3	2	1	2	3	3	3
1011	5	5	5	5	5	6	6	6	4	4	4	5	4
1012	5	5	6	5	4	4	4	4	3	3	3	3	2
1013	5	3	4	5	3	5	2	5	1	4	5	3	6
1014	5	4	4	4	5	3	5	3	4	5	2	6	1
1015	5	4	5	5	5	5	6	6	6	6	7	7	7
1016	5	6	5	6	5	6	5	7	5	6	4	5	7
1017	5	6	6	7	6	6	5	5	5	7	6	7	7
1018	5	4	4	5	5	5	6	6	6	6	6	5	5
1019	5	5	6	6	4	3	2	1	2	1	2	2	4
1020	5	6	4	3	2	1	1	3	1	1	4	3	4
1021	5	5	6	5	7	6	7	6	5	6	7	5	6
1022	5	2	2	4	4	5	5	6	4	5	6	5	4
1023	5	5	6	5	3	4	2	6	4	7	6	3	6
1024	5	3	5	6	6	5	2	3	1	1	2	4	2
1025	5	2	4	5	5	6	6	5	6	5	6	4	5
1026	5	7	7	7	7	7	6	7	6	7	7	7	7
1027	5	5	5	6	3	3	6	2	5	4	4	5	4
1028	5	4	5	6	5	6	5	6	5	4	5	6	5
1029	5	7	7	5	3	6	7	6	7	6	2	3	2
1030	5	6	6	5	6	5	6	7	4	3	2	2	7
1031	5	5	4	5	4	4	5	5	6	4	6	6	4
1032	5	7	7	7	1	7	3	4	4	4	4	4	6
1033	5	5	6	6	6	4	3	2	2	1	1	1	1
1034	5	5	6	7	4	4	2	2	4	4	4	6	6
1035	5	6	5	7	7	6	6	7	5	5	6	5	4
1036	5	5	5	5	5	6	6	6	4	4	3	4	4
1037	5	4	5	5	5	5	6	6	6	5	6	5	6
1038	5	4	5	2	1	2	3	2	2	3	3	1	4
1039	5	5	3	3	2	1	2	2	1	2	1	4	5
1040	5	3	4	4	2	2	2	1	1	1	1	2	3
1041	5	3	1	1	1	1	2	2	3	5	4	5	4
1042	5	3	5	6	6	5	6	5	4	4	5	5	6
1043	5	5	7	6	4	5	6	7	6	5	3	3	4
1044	5	4	5	5	6	6	6	7	7	7	6	7	4
1045	5	5	3	4	6	4	5	2	3	2	2	3	2
1046	5	5	7	6	7	3	6	7	4	6	2	7	5
1047	5	6	7	6	7	6	7	6	6	6	6	5	6
1048	5	4	5	5	6	4	6	6	5	4	4	5	6
1049	5	6	6	6	6	6	6	6	5	5	5	6	6
1050	5	4	5	5	6	6	5	5	4	5	3	4	3
1051	5	7	6	6	7	5	7	6	7	5	7	6	5
1052	5	5	6	3	2	3	1	1	1	2	1	2	1
1053	5	3	4	3	5	5	4	3	5	4	3	6	6
1054	5	6	4	4	3	2	3	2	2	1	2	1	1
1055	5	4	5	5	3	2	1	1	5	4	4	4	3
1056	5	1	2	2	4	3	3	4	4	2	2	3	5
1057	5	4	4	4	5	5	5	6	5	5	3	4	4
1058	5	6	5	6	7	6	6	7	5	4	5	6	7
1059	5	7	6	5	7	6	7	5	4	5	6	7	6
1060	5	3	4	5	4	3	1	1	2	2	3	1	2
1061	6	6	7	7	5	5	4	4	3	4	3	2	2
1062	6	3	4	5	2	1	1	1	1	2	1	2	1
1063	6	5	5	6	6	4	4	5	5	3	3	2	2
1064	6	6	7	6	6	6	7	6	5	5	6	5	6
1065	6	4	5	3	3	1	1	2	1	1	2	2	2
1066	6	4	3	5	4	4	3	5	4	3	5	5	4
1067	6	3	4	5	3	5	6	5	5	6	7	3	3
1068	6	4	4	5	6	7	7	7	4	5	3	2	5
1069	6	3	3	4	4	3	4	4	2	2	1	1	1
1070	6	5	4	5	5	3	3	2	2	2	2	1	1
1071	6	4	4	4	5	4	5	3	5	5	4	6	5
1072	6	4	5	3	2	5	1	2	3	4	6	2	1
1073	6	7	6	7	7	6	7	5	5	6	7	7	6
1074	6	5	4	6	5	6	6	5	6	5	5	6	4
1075	6	7	4	3	2	1	4	1	1	2	4	6	5
1076	6	2	4	5	5	6	6	6	7	7	7	7	5
1077	6	4	5	4	6	5	4	5	6	5	6	4	5
1078	6	6	6	5	4	3	4	2	1	3	2	2	1
1079	6	6	6	7	7	7	7	6	6	2	1	5	1
1080	6	2	3	4	3	6	5	3	2	2	1	1	2
1081	6	4	4	5	5	6	2	2	1	1	5	6	6
1082	6	5	6	4	3	3	2	1	1	2	2	1	2
1083	6	5	5	6	6	5	6	5	6	5	3	3	2
1084	6	3	3	4	5	4	5	5	3	3	2	2	1
1085	6	4	5	4	4	3	3	2	2	2	2	1	1
1086	6	3	4	2	6	5	1	2	7	6	6	3	2
1087	6	5	6	4	4	3	3	2	1	1	1	1	2
1088	6	6	6	5	4	6	6	5	4	3	3	2	2
1089	6	5	6	7	4	3	5	3	6	5	7	3	4
1090	6	5	5	4	3	3	3	2	2	2	2	3	4
1091	6	4	5	6	4	3	3	3	2	2	1	2	2
1092	6	5	2	1	1	1	1	2	3	2	4	2	3
1093	6	5	6	5	6	5	5	6	4	7	5	6	3
1094	6	5	4	5	6	6	6	5	5	4	4	3	2
1095	6	2	2	2	3	3	2	3	4	4	4	4	3
1096	6	4	4	7	7	7	4	5	5	6	6	6	5
1097	6	4	5	6	7	4	3	2	2	5	3	4	5
1098	6	3	3	3	4	3	2	2	2	1	1	2	4
1099	6	3	3	4	2	2	3	2	2	1	1	1	1
1100	6	6	6	5	6	6	5	6	5	6	5	6	5
1101	6	3	3	4	3	5	4	5	4	4	5	6	5
1102	6	5	6	6	7	3	2	2	1	1	1	1	2
1103	6	1	1	1	1	3	6	7	4	3	6	3	1
1104	6	5	5	5	6	6	6	6	5	7	7	4	3
1105	6	5	5	6	4	2	1	1	2	2	2	1	1
1106	6	6	7	5	6	4	4	4	3	3	2	2	2
1107	6	6	5	6	5	5	5	4	4	3	5	4	3
1108	6	6	6	5	1	1	2	2	4	5	4	4	3
1109	6	7	6	6	5	6	6	6	6	6	5	6	6
1110	6	6	4	3	6	5	7	4	6	3	5	7	6
1111	6	6	6	5	5	4	4	3	3	2	2	1	1
1112	6	3	5	5	6	6	4	4	3	3	3	2	2
1113	6	5	6	6	6	5	4	3	3	4	6	5	6
1114	6	5	6	4	3	5	6	6	4	3	5	6	4
1115	6	6	6	2	1	1	1	1	1	4	1	1	4
1116	6	3	3	5	3	4	2	3	2	4	2	5	4
1117	6	5	6	7	6	5	6	7	6	4	5	6	7
1118	6	6	2	5	6	7	7	7	6	6	3	1	2
1119	6	4	4	5	5	6	6	6	7	7	6	5	4
1120	6	4	5	5	5	6	6	6	6	7	7	7	7
1121	6	5	6	6	6	7	7	7	7	7	5	4	4
1122	6	4	3	2	1	1	2	1	1	2	3	2	5
1123	6	5	5	4	3	2	2	1	2	1	1	1	2
1124	6	5	6	5	5	6	5	4	3	4	4	4	2
1125	6	6	5	4	6	5	5	6	6	5	4	7	7
1126	6	5	5	5	5	4	3	3	3	2	5	6	5
1127	6	5	4	3	2	1	1	1	1	2	1	1	1
1128	6	6	5	6	5	6	5	5	4	5	4	5	6
1129	6	5	5	6	6	6	7	7	6	4	4	4	5
1130	6	3	5	3	3	1	1	6	3	1	4	1	5
1131	6	7	7	6	6	6	6	5	6	5	4	4	5
1132	6	4	5	6	4	6	5	6	5	6	3	5	6
1133	6	4	4	5	6	3	3	3	4	3	2	2	1
1134	6	5	6	5	7	5	4	5	6	7	6	3	3
1135	6	5	6	6	4	3	5	3	3	2	3	2	2
1136	6	5	6	5	6	5	6	5	6	5	5	5	5
1137	6	5	5	6	6	5	6	5	6	7	4	6	7
1138	6	5	6	6	7	5	4	5	4	3	3	4	1
1139	6	4	5	3	2	2	1	1	1	1	2	2	1
1140	6	6	7	7	6	6	7	6	4	4	5	4	3
1141	6	7	7	7	6	5	6	3	3	4	4	4	5
1142	6	4	5	3	2	4	5	3	4	3	2	3	5
1143	6	3	2	5	6	6	5	6	4	4	4	3	3
1144	6	5	4	3	4	4	5	5	3	4	3	4	3
1145	6	5	3	4	2	3	2	1	2	1	2	1	1
1146	6	6	3	7	4	6	5	7	5	7	5	7	6
1147	6	3	2	3	3	2	2	1	1	1	1	2	2
1148	6	4	3	2	1	1	1	4	5	5	5	6	6
1149	6	2	2	3	2	2	3	3	3	3	2	3	3
1150	6	3	2	3	2	3	2	3	2	3	2	3	2
1151	6	7	6	5	6	5	5	5	4	4	4	4	3
1152	6	5	6	5	6	5	4	6	4	5	6	5	6
1153	6	5	6	6	6	5	5	6	5	7	7	4	3
1154	6	3	2	4	4	3	5	4	2	2	1	1	1
1155	6	2	3	2	2	1	1	1	1	2	2	1	1
1156	6	5	6	6	7	6	6	6	6	3	1	1	1
1157	6	6	6	5	3	2	2	1	1	1	1	4	3
1158	6	6	6	5	4	4	6	6	5	7	4	3	2
1159	6	5	3	3	5	6	6	4	4	5	2	2	1
1160	6	4	5	6	6	6	7	7	6	7	7	6	6
1161	6	6	5	7	5	3	2	2	1	6	7	1	3
1162	6	5	6	5	5	4	5	3	4	4	3	5	4
1163	6	6	6	7	5	4	3	3	2	1	1	3	2
1164	6	5	6	4	3	5	6	5	4	3	5	6	3
1165	6	5	6	5	4	4	5	3	3	4	2	3	3
1166	6	5	4	3	3	2	3	3	2	2	3	2	1
1167	6	3	4	6	7	1	5	2	4	6	7	1	2
1168	6	3	4	5	6	7	4	4	3	6	4	3	2
1169	6	4	5	5	6	6	6	6	5	4	6	7	3
1170	6	5	5	6	5	6	6	6	6	6	6	6	3
1171	6	2	5	6	7	7	7	7	2	4	1	2	1
1172	6	5	5	6	6	6	7	6	7	7	4	4	3
1173	6	5	6	6	7	7	7	7	1	2	4	6	5
1174	6	5	6	6	6	5	4	3	3	3	2	2	2
1175	6	5	5	6	4	5	6	6	3	4	4	5	6
1176	6	6	5	6	6	6	4	4	3	3	5	5	3
1177	6	5	3	4	2	2	2	2	3	3	1	1	4
1178	6	3	2	2	1	1	1	1	1	1	1	1	1
1179	6	5	4	4	5	6	5	6	7	5	7	7	7
1180	6	6	6	5	5	4	4	3	3	2	2	1	1
1181	6	6	7	7	6	6	7	7	5	6	5	7	4
1182	6	5	5	4	6	6	5	6	6	6	6	6	5
1183	6	6	5	5	4	2	2	1	1	1	2	2	1
1184	6	4	5	5	5	4	4	5	4	6	5	3	4
1185	6	6	6	5	6	7	4	5	4	3	3	2	2
1186	6	5	5	5	5	6	4	5	3	3	4	3	3
1187	6	3	4	4	2	1	1	1	1	3	2	6	7
1188	6	6	6	6	6	4	4	3	5	4	4	5	3
1189	6	3	3	4	4	5	3	5	3	3	2	2	5
1190	6	6	5	4	3	2	1	1	1	1	1	1	1
1191	6	6	6	6	6	6	7	7	7	6	7	7	7
1192	6	5	6	4	6	2	4	5	6	2	2	4	1
1193	6	6	6	7	7	4	5	6	5	4	6	5	4
1194	6	6	6	5	7	6	5	5	6	4	5	4	5
1195	6	4	4	3	2	2	2	1	2	1	4	3	5
1196	6	5	5	5	6	5	6	6	6	7	6	6	7
1197	6	3	3	2	4	5	4	4	1	1	1	1	1
1198	6	6	5	7	7	6	6	7	6	5	4	4	6
1199	6	7	6	5	5	3	3	2	1	2	1	2	1
1200	6	5	6	6	7	7	6	6	7	7	6	5	5
1201	6	3	4	4	4	5	4	3	3	5	3	5	3
1202	6	4	2	6	3	6	2	1	6	3	7	6	7
1203	6	5	6	4	5	3	2	3	3	3	2	1	1
1204	6	6	6	6	6	7	7	7	7	6	6	6	5
1205	6	5	6	6	6	7	7	7	4	4	4	4	3
1206	6	4	5	5	6	5	6	5	4	4	6	5	6
1207	6	2	3	3	5	6	6	5	4	3	3	2	1
1208	6	4	5	6	5	4	5	5	2	2	2	1	1
1209	6	7	6	5	2	2	1	1	1	1	2	1	1
1210	6	4	4	4	4	3	3	3	4	2	2	2	1
1211	6	4	6	5	6	6	5	6	5	5	4	6	6
1212	6	4	2	5	5	6	4	3	3	3	2	2	2
1213	6	2	1	3	2	1	1	1	2	4	5	4	3
1214	6	5	6	5	6	5	5	4	2	2	3	3	2
1215	6	7	7	5	7	5	6	4	6	7	5	1	2
1216	6	4	5	7	5	6	5	7	3	5	2	4	1
1217	6	5	5	4	4	3	3	3	3	2	2	2	1
1218	6	6	7	6	7	4	2	5	6	7	6	7	2
1219	6	5	6	7	3	4	6	2	1	5	7	4	3
1220	6	6	7	4	4	3	2	1	1	1	1	2	2
1221	6	5	5	4	5	4	3	2	1	1	1	1	1
1222	6	5	6	5	5	5	6	4	4	5	6	5	6
1223	6	6	5	5	6	5	6	5	4	6	4	5	4
1224	6	5	6	4	7	6	3	3	2	1	4	2	1
1225	6	5	4	1	2	3	1	2	2	1	1	2	1
1226	6	5	6	4	6	3	5	4	6	5	7	5	3
1227	6	6	5	4	5	4	3	2	1	1	2	1	2
1228	6	3	4	4	3	3	4	3	4	2	2	1	1
1229	6	5	6	7	7	7	7	7	3	2	2	1	1
1230	6	3	4	2	2	3	4	4	4	5	5	4	5
1231	6	4	5	5	3	2	1	1	1	1	2	1	1
1232	6	3	3	3	3	2	2	2	2	1	1	1	1
1233	6	5	6	6	4	6	3	4	2	7	5	3	3
1234	6	3	3	2	2	1	1	1	1	3	2	1	4
1235	6	4	4	5	5	5	5	4	3	3	2	2	2
1236	6	5	6	5	5	5	6	7	3	2	3	1	1
1237	6	4	5	5	4	5	5	4	5	3	6	4	5
1238	6	6	7	6	6	6	7	7	6	4	2	2	1
1239	6	4	3	3	2	2	3	2	1	1	1	1	2
1240	6	3	4	4	4	4	5	3	3	2	3	3	3
1241	6	6	6	5	6	5	6	5	6	6	5	5	5
1242	6	5	6	5	4	4	4	3	3	3	3	2	2
1243	6	4	5	5	5	6	6	7	3	4	3	2	3
1244	6	5	5	5	5	4	4	4	4	4	4	4	4
1245	6	5	5	6	6	6	6	7	7	4	4	4	3
1246	6	4	5	3	3	4	6	6	5	7	6	5	5
1247	6	4	5	4	4	5	5	6	6	6	6	5	4
1248	6	6	5	7	6	5	4	4	3	3	4	5	3
1249	6	7	7	6	6	5	6	5	5	4	5	4	6
1250	6	5	5	6	5	5	4	6	2	1	2	2	1
1251	6	6	5	4	3	2	2	2	1	1	1	1	3
1252	6	5	5	3	3	2	2	1	1	1	1	1	1
1253	6	5	5	6	6	5	4	4	3	2	2	2	2
1254	6	6	6	5	6	5	4	7	6	5	5	3	4
1255	6	6	6	7	7	7	7	5	5	5	5	6	1
1256	6	6	6	7	7	5	5	4	3	2	2	2	2
1257	6	3	4	2	1	1	1	1	1	1	1	1	1
1258	6	5	5	5	5	4	4	5	4	4	4	4	4
1259	6	6	3	5	2	6	5	2	1	3	6	4	6
1260	6	3	4	4	6	5	2	6	7	6	5	5	7
1261	6	4	5	7	6	6	7	4	3	3	1	2	2
1262	6	6	5	4	7	4	5	6	4	6	3	4	2
1263	6	6	7	5	5	6	3	2	3	1	1	3	1
1264	6	4	6	6	7	5	5	3	3	2	2	2	1
1265	6	2	3	3	3	4	4	3	4	2	2	1	1
1266	6	5	6	6	6	7	5	6	7	4	7	6	5
1267	6	5	6	5	6	5	6	6	7	6	7	6	7
1268	6	4	5	5	6	5	5	3	2	1	1	1	1
1269	6	4	6	6	4	3	2	2	3	2	3	1	1
1270	6	3	3	3	4	5	5	5	4	6	5	6	6
1271	6	6	6	5	5	4	4	3	3	2	2	1	1
1272	6	5	6	6	3	3	5	5	6	6	6	6	5
1273	7	4	5	6	5	5	4	6	5	6	6	7	7
1274	7	4	4	5	5	5	4	5	4	6	6	6	5
1275	7	6	7	6	7	6	6	7	7	7	5	7	7
1276	7	2	4	5	5	2	6	7	6	5	6	6	5
1277	7	5	6	7	7	7	7	6	7	5	6	7	6
1278	7	3	4	3	3	4	5	4	5	5	6	5	6
1279	7	2	2	3	3	2	3	2	3	4	3	4	4
1280	7	6	4	5	6	1	4	5	4	4	5	7	6
1281	7	5	5	4	4	5	6	3	4	4	3	5	6
1282	7	6	5	6	7	5	6	5	6	5	7	4	3
1283	7	3	4	4	4	3	2	2	2	4	3	3	5
1284	7	4	5	5	4	3	3	4	3	5	5	6	6
1285	7	2	3	3	3	3	3	3	5	5	5	5	5
1286	7	5	5	6	5	5	6	6	6	7	7	5	5
1287	7	6	5	5	5	4	5	5	5	5	5	6	5
1288	7	5	6	6	5	6	6	5	6	6	5	6	6
1289	7	2	3	5	6	5	7	7	6	4	4	5	7
1290	7	6	6	7	7	6	5	5	5	4	4	5	6
1291	7	3	4	3	4	5	4	6	5	5	4	5	5
1292	7	5	6	6	6	7	7	7	7	7	4	4	4
1293	7	5	6	3	2	3	3	3	4	4	3	4	3
1294	7	5	6	6	3	2	1	1	2	3	3	2	1
1295	7	5	6	6	6	7	7	7	6	1	1	1	1
1296	7	4	5	6	4	6	4	5	5	6	4	5	6
1297	7	3	4	3	3	4	3	4	4	4	5	5	4
1298	7	5	6	5	6	7	5	6	6	5	7	6	6
1299	7	2	3	1	1	1	1	3	4	4	3	4	4
1300	7	3	5	6	4	2	4	5	4	6	5	6	7
1301	7	3	5	6	5	6	5	7	3	5	3	6	7
1302	7	5	5	4	4	3	3	2	3	4	4	4	5
1303	7	5	6	6	6	6	4	5	4	6	6	6	6
1304	7	4	5	2	1	3	1	4	2	1	2	1	3
1305	7	5	4	3	4	6	5	6	7	5	6	3	7
1306	7	4	5	5	6	6	7	7	7	7	6	6	5
1307	7	4	5	5	5	4	4	3	4	3	5	5	4
1308	7	6	5	7	5	5	6	7	4	2	3	6	5
1309	7	5	6	4	4	3	2	2	2	2	3	2	2
1310	7	4	3	3	2	2	1	1	1	1	1	2	2
1311	7	6	6	5	6	5	6	5	7	7	6	5	4
1312	7	3	4	5	4	5	5	4	4	6	5	4	4
1313	7	5	5	5	4	4	5	6	6	6	5	7	6
1314	7	2	4	6	7	7	7	7	6	6	5	5	4
1315	7	2	3	4	5	4	5	6	5	5	5	4	6
1316	7	3	4	5	6	7	6	1	3	4	5	2	4
1317	7	5	6	4	4	3	4	3	3	3	2	2	2
1318	7	6	7	6	7	6	5	4	4	3	2	3	6
1319	7	3	4	2	1	2	1	1	1	1	1	1	1
1320	7	5	6	7	6	5	3	2	4	5	6	6	7
1321	7	5	6	7	7	7	4	3	2	1	1	1	1
1322	7	6	5	5	5	4	3	4	4	3	2	3	3
1323	7	4	4	5	5	4	5	5	4	6	6	6	6
1324	7	3	4	4	5	6	6	6	6	4	3	4	4
1325	7	4	2	3	3	3	3	2	4	2	2	4	3
1326	7	5	4	3	6	5	4	6	3	5	5	4	5
1327	7	7	6	7	6	7	7	6	6	7	5	7	7
1328	7	5	6	6	5	6	6	7	7	6	6	7	6
1329	7	4	5	5	6	6	6	6	7	7	7	7	7
1330	7	3	4	3	4	2	4	4	2	5	6	5	6
1331	7	5	6	7	7	6	7	7	5	4	6	7	7
1332	7	1	7	7	7	7	6	6	5	5	4	4	3
1333	7	5	4	4	4	3	4	4	5	5	5	5	6
1334	7	3	4	4	5	5	6	5	6	6	6	5	7
1335	7	4	5	6	6	6	5	4	4	5	5	3	3
1336	7	4	5	5	5	5	4	5	3	2	2	1	1
1337	7	6	5	7	6	5	6	6	7	6	5	6	5
1338	7	6	6	5	7	5	6	6	5	7	5	7	6
1339	7	4	3	3	3	2	2	2	2	1	1	3	4
1340	7	5	4	6	5	4	4	5	4	6	4	5	6
1341	7	5	6	6	5	6	6	5	4	5	6	4	4
1342	7	4	3	2	2	3	1	1	1	2	2	2	1
1343	7	3	4	5	5	6	6	6	5	5	4	5	6
1344	7	5	6	5	5	6	5	6	7	6	5	6	5
1345	7	3	2	3	4	4	4	4	1	2	5	2	2
1346	7	5	5	5	4	4	3	3	3	3	4	2	3
1347	7	6	6	6	6	6	7	7	5	6	5	7	5
1348	7	6	6	6	6	5	5	4	4	4	3	3	4
1349	7	5	6	6	7	6	7	5	4	4	3	4	4
1350	7	4	6	5	6	5	6	5	6	5	6	4	5
1351	7	6	5	5	3	2	1	1	5	6	5	6	6
1352	7	5	4	4	3	4	3	3	4	5	5	5	4
1353	7	2	3	5	7	6	6	7	5	7	5	7	5
1354	7	5	6	7	7	7	4	3	3	2	1	1	1
1355	7	4	5	6	6	5	3	4	5	4	5	3	3
1356	7	5	6	6	6	6	6	6	7	7	7	7	7
1357	7	5	4	6	5	6	7	5	7	6	3	4	4
1358	7	5	5	4	4	4	4	3	3	3	3	2	2
1359	7	5	5	5	5	6	6	4	2	2	3	2	2
1360	7	5	5	6	4	5	7	7	6	4	3	7	5
1361	7	5	3	2	1	1	1	1	2	1	2	1	1
1362	7	7	6	5	6	6	5	7	5	6	5	6	4
1363	7	6	7	3	2	1	1	1	2	1	3	4	5
1364	7	4	3	3	5	5	6	6	5	6	6	5	6
1365	7	2	3	2	2	2	3	1	2	1	2	1	2
1366	7	6	6	7	5	5	4	5	5	4	4	6	5
1367	7	4	5	4	4	4	5	5	3	3	3	2	2
1368	7	4	4	5	5	5	3	4	3	2	3	2	3
1369	7	4	4	5	5	5	5	6	6	6	6	6	6
1370	7	4	4	5	6	5	3	2	2	1	2	1	1
1371	7	5	2	1	4	6	3	2	1	3	4	6	2
1372	7	3	5	5	6	6	4	3	5	6	7	6	7
1373	7	6	7	6	7	6	7	6	7	6	6	7	6
1374	7	5	5	5	4	4	4	3	2	2	2	3	3
1375	7	5	5	4	4	4	4	5	5	5	5	4	4
1376	7	5	6	7	7	7	6	6	5	5	5	5	4
1377	7	5	5	5	6	6	6	6	7	7	5	7	7
1378	7	6	6	5	5	5	4	4	4	5	4	6	5
1379	7	3	4	4	5	5	6	6	5	6	6	5	5
1380	7	5	5	6	5	5	6	5	3	4	4	5	5
1381	7	5	4	7	5	2	5	6	5	4	7	1	4
1382	7	5	3	6	7	5	6	7	6	5	2	3	5
1383	7	2	5	4	5	4	5	5	4	4	3	4	3
1384	7	5	6	4	3	5	4	2	2	1	1	1	1
1385	7	4	5	5	5	5	5	5	5	6	6	7	6
1386	7	7	7	7	7	6	5	7	5	4	6	4	7
1387	7	6	5	6	4	4	3	3	3	2	3	1	1
1388	7	4	4	3	3	3	1	1	1	1	1	1	1
1389	7	5	6	6	5	6	6	7	5	5	6	5	6
1390	7	7	6	7	6	7	6	6	7	5	6	5	7
1391	7	4	4	5	5	5	6	5	4	5	4	4	5
1392	7	6	7	6	7	5	6	7	6	7	5	6	5
1393	7	5	6	5	6	5	5	4	4	6	4	6	4
1394	7	6	7	6	5	6	6	5	6	6	6	5	6
1395	7	5	4	4	6	5	4	3	3	4	4	5	5
1396	7	4	5	6	3	4	5	3	2	3	4	5	6
1397	7	5	6	3	4	4	6	5	7	7	6	3	2
1398	7	6	7	6	6	5	7	5	7	6	7	5	6
1399	7	3	5	6	5	7	6	5	3	7	6	7	5
1400	7	7	7	7	6	5	4	4	5	5	4	4	5
1401	7	5	4	4	3	3	3	3	2	2	3	2	3
1402	7	3	4	4	4	4	4	5	5	5	5	6	6
1403	7	5	3	4	5	6	5	4	3	5	6	4	6
1404	7	7	6	7	7	7	6	6	6	5	6	5	6
1405	7	5	5	6	4	4	3	3	3	3	1	1	2
1406	7	4	3	2	5	4	6	4	6	5	6	4	3
1407	7	3	2	4	5	5	6	7	7	6	6	7	7
1408	7	5	5	5	5	4	4	6	7	5	7	6	7
1409	7	4	4	4	5	5	5	5	4	3	4	4	3
1410	7	4	3	3	2	3	4	4	3	5	5	4	5
1411	7	5	5	6	5	5	6	6	7	7	7	6	6
1412	7	7	6	5	3	3	3	3	2	2	2	1	1
1413	7	4	5	5	5	5	6	6	6	6	7	5	6
1414	7	6	5	5	6	4	5	6	6	5	7	4	5
1415	7	5	6	6	7	7	6	5	4	5	3	4	4
1416	7	5	5	6	6	6	6	6	7	7	7	7	7
1417	7	3	5	4	3	5	4	4	4	4	5	4	5
1418	7	6	3	4	5	6	5	1	2	3	4	2	3
1419	7	5	5	4	4	3	3	2	2	2	2	3	3
1420	7	5	4	4	5	4	4	5	3	5	3	6	6
1421	7	2	3	3	4	5	5	6	6	6	7	7	7
1422	7	7	7	7	7	6	6	7	6	7	6	6	6
1423	7	7	7	5	5	5	6	5	4	5	5	4	5
1424	7	1	1	1	7	7	7	1	1	7	7	7	7
1425	7	5	6	7	7	7	7	7	7	7	6	7	7
1426	7	5	3	2	4	1	1	2	2	1	3	5	2
1427	7	5	5	4	5	4	3	3	4	3	3	4	5
1428	7	6	6	7	6	7	7	5	5	5	4	4	4
1429	7	5	6	6	6	6	7	3	2	2	2	2	2
1430	7	3	6	7	5	4	6	7	7	6	7	4	2
1431	7	6	6	7	7	7	7	5	6	7	4	7	3
1432	7	5	4	2	1	2	1	5	3	2	1	2	1
1433	7	2	4	4	5	6	4	2	3	2	4	5	6
1434	7	4	4	4	4	6	5	6	5	6	5	3	1
1435	7	5	6	3	2	6	1	1	1	6	1	3	5
1436	7	5	4	5	3	3	2	2	2	3	2	3	1
1437	7	5	5	4	4	3	3	2	2	1	1	1	2
1438	7	4	3	2	2	2	2	3	3	3	4	3	4
1439	7	5	6	4	3	2	1	2	2	1	3	2	1
1440	7	5	5	4	4	2	3	2	4	1	2	3	2
1441	7	6	5	4	4	5	4	4	5	5	5	3	3
1442	7	5	5	5	4	4	3	1	1	3	4	3	2
1443	7	5	4	3	3	2	3	3	3	3	4	4	4
1444	7	5	4	4	4	5	5	4	5	3	4	4	5
1445	7	5	5	6	7	4	4	6	4	3	2	3	3
1446	7	3	5	5	3	6	4	4	6	5	5	3	6
1447	7	4	5	6	5	6	5	6	5	6	5	6	5
1448	7	7	6	5	5	4	5	6	5	6	4	5	4
1449	7	3	4	5	6	6	7	7	7	6	7	4	5
1450	7	2	4	5	4	5	3	1	1	1	1	4	3
1451	7	4	5	3	2	3	3	4	3	4	6	6	6
1452	7	3	4	4	3	3	5	1	1	1	1	1	1
1453	7	6	7	6	7	7	6	6	7	5	6	7	6
1454	7	4	6	4	5	4	5	4	5	4	6	2	6
1455	7	5	6	4	3	3	1	3	4	5	1	5	2
1456	7	5	6	4	5	6	4	3	2	4	3	3	1
1457	7	6	6	7	5	6	6	7	7	7	6	6	7
1458	7	6	6	7	6	4	2	3	2	3	1	3	3
1459	7	3	4	2	3	5	5	5	6	5	6	7	6
1460	7	4	4	4	4	5	5	5	5	5	5	6	6
1461	7	4	5	6	5	5	6	5	4	5	6	7	6
1462	7	4	5	4	4	4	3	5	3	4	2	3	3
1463	7	5	6	3	2	2	3	3	4	4	5	6	3
1464	7	5	6	6	7	5	5	6	5	6	7	7	7
1465	7	3	5	2	5	4	6	4	6	5	4	5	6
1466	7	3	3	3	3	3	4	4	1	1	2	2	1
1467	7	5	5	4	4	5	4	4	3	5	5	3	4
1468	7	3	4	5	5	6	6	6	6	5	5	5	6
1469	7	4	5	5	6	6	5	4	3	2	1	1	1
1470	7	6	6	7	7	6	6	7	5	6	5	7	7
1471	7	5	6	4	3	5	4	6	3	7	4	2	5
1472	7	5	6	6	7	7	6	5	5	4	3	3	2
1473	7	3	4	4	4	5	5	4	6	6	5	3	4
1474	7	6	7	5	6	6	7	6	7	5	5	6	6
1475	7	5	4	6	5	7	3	6	4	6	6	3	1
1476	7	6	6	5	7	7	6	7	7	5	5	1	1
1477	7	3	3	2	2	1	1	1	1	2	1	1	1
1478	7	3	4	4	3	3	4	5	5	4	2	3	5
1479	7	5	6	7	6	5	6	6	7	6	7	7	6
1480	7	5	7	6	6	4	6	5	5	4	4	5	4
1481	7	4	5	6	5	6	7	6	7	7	5	4	5
1482	7	5	5	6	4	6	5	7	4	6	4	6	4
1483	7	4	5	6	5	6	7	6	5	4	5	6	5
1484	7	6	7	4	5	3	2	2	1	3	2	1	2
1485	7	6	5	2	1	3	1	1	1	2	3	3	4
1486	7	4	5	6	6	6	6	6	7	6	6	7	6
1487	7	5	5	5	6	6	6	6	5	6	7	6	7
1488	7	5	6	4	6	6	4	4	3	5	3	3	4
1489	8	5	5	6	4	2	1	1	1	1	2	2	1
1490	8	5	5	7	5	6	3	4	4	5	3	4	6
1491	8	4	5	4	6	6	5	7	4	5	5	3	4
1492	8	5	6	7	6	6	6	7	5	6	3	2	1
1493	8	5	4	4	3	3	3	3	5	5	5	4	5
1494	8	5	6	4	3	2	3	2	1	3	2	1	1
1495	8	2	4	5	6	6	5	5	4	4	3	3	3
1496	8	5	4	3	4	2	2	3	3	4	4	4	5
1497	8	4	4	4	5	6	5	5	6	4	5	3	6
1498	8	6	6	7	5	5	4	5	5	4	3	2	3
1499	8	5	6	4	4	3	4	5	3	4	3	3	5
1500	8	4	6	4	3	3	2	4	2	2	1	1	2
1501	8	3	2	4	6	6	5	6	7	6	5	6	7
1502	8	6	7	5	4	6	3	5	4	7	6	5	7
1503	8	4	4	4	4	5	5	5	5	6	6	6	6
1504	8	5	5	4	6	6	6	7	6	6	5	6	6
1505	8	5	4	6	4	7	3	6	4	6	7	5	6
1506	8	5	5	4	5	5	6	7	7	7	6	5	7
1507	8	4	5	2	3	2	2	1	1	1	1	1	2
1508	8	6	5	6	4	5	6	6	5	4	2	6	4
1509	8	5	6	4	3	3	6	6	7	3	4	6	5
1510	8	5	6	3	4	2	2	3	4	5	6	7	1
1511	8	5	6	7	7	4	6	7	6	6	7	7	6
1512	8	6	6	7	6	6	7	7	5	5	7	7	6
1513	8	5	5	4	7	3	4	5	7	5	3	2	6
1514	8	4	5	5	6	6	7	7	7	7	7	7	7
1515	8	7	5	6	2	3	4	5	3	5	3	5	2
1516	8	5	4	3	2	1	1	1	1	3	2	2	1
1517	8	6	7	3	2	1	2	1	1	1	2	2	1
1518	8	5	6	5	5	6	6	7	7	7	7	3	4
1519	8	5	5	6	5	6	5	6	5	5	5	4	3
1520	8	4	5	3	2	2	2	2	3	1	1	3	1
1521	8	5	6	5	6	5	4	5	6	5	6	6	4
1522	8	6	7	2	4	6	2	3	4	6	4	6	2
1523	8	5	6	3	4	2	6	2	3	2	1	4	2
1524	8	3	4	4	5	5	6	4	5	4	4	5	4
1525	8	5	5	5	6	6	5	7	4	5	7	7	5
1526	8	5	6	4	4	3	3	2	1	2	1	1	1
1527	8	5	6	5	4	3	2	3	3	3	2	4	4
1528	8	4	5	5	3	6	2	5	6	4	5	6	7
1529	8	6	7	5	5	4	4	5	3	3	2	2	2
1530	8	5	5	4	5	4	5	4	4	3	3	3	4
1531	8	4	4	4	4	3	3	3	2	2	1	1	1
1532	8	4	5	5	6	6	6	7	7	6	7	5	4
1533	8	5	4	4	3	3	2	4	4	2	1	1	1
1534	8	5	2	7	7	4	5	2	1	6	4	7	6
1535	8	5	6	6	5	7	6	5	7	5	6	7	4
1536	8	5	6	7	5	6	7	5	6	7	5	6	4
1537	8	6	6	5	4	5	5	6	4	5	4	6	6
1538	8	6	7	6	6	7	7	6	7	6	6	7	6
1539	8	5	5	6	6	7	7	4	6	7	5	6	5
1540	8	3	4	4	4	3	2	2	2	1	1	2	1
1541	8	6	6	5	6	4	3	2	5	4	4	3	2
1542	8	5	6	6	5	6	3	4	2	3	2	2	3
1543	8	5	6	5	4	3	1	1	2	1	2	1	2
1544	8	4	5	6	5	7	3	4	5	5	6	4	6
1545	8	3	3	3	4	3	3	4	4	4	3	4	4
1546	8	2	3	1	1	2	2	3	2	4	5	6	7
1547	8	4	5	6	5	7	6	5	4	3	2	3	4
1548	8	3	5	6	7	7	5	2	1	1	2	2	2
1549	8	7	7	7	7	7	7	7	7	7	7	7	7
1550	8	4	5	6	4	4	6	6	7	3	2	4	5
1551	8	4	5	5	4	3	1	1	1	6	6	7	1
1552	8	4	5	6	4	7	4	4	5	5	6	6	6
1553	8	2	2	4	3	3	2	1	1	1	2	1	1
1554	8	5	5	6	6	6	6	7	7	5	4	4	4
1555	8	5	5	6	5	5	6	7	7	4	4	4	5
1556	8	5	6	5	4	4	3	5	2	2	2	3	3
1557	8	6	6	6	7	5	4	3	3	2	2	2	1
1558	8	4	5	5	6	6	5	5	4	5	6	7	6
1559	8	5	5	5	4	4	4	3	3	2	1	1	1
1560	8	2	1	4	1	5	1	1	5	5	3	6	7
1561	8	6	5	4	5	6	5	5	4	6	3	4	4
1562	8	7	4	5	6	7	4	6	4	5	3	7	5
1563	8	4	4	5	5	5	5	6	6	3	2	7	7
1564	8	4	5	4	5	3	3	3	4	2	3	2	1
1565	8	6	6	5	5	4	4	3	2	4	4	5	6
1566	8	5	6	7	6	7	6	6	7	7	5	5	6
1567	8	5	6	4	6	5	6	4	5	3	5	3	2
1568	8	5	6	6	6	6	7	7	7	7	7	7	7
1569	8	6	5	7	4	5	7	2	1	4	5	4	7
1570	8	3	4	4	3	2	4	5	5	5	4	3	2
1571	8	5	5	6	6	5	6	7	7	6	5	5	6
1572	8	6	6	6	6	6	6	6	5	5	5	5	5
1573	8	6	6	6	5	6	6	7	7	7	6	7	7
1574	8	5	7	7	6	6	7	6	7	6	6	7	6
1575	8	2	2	4	3	2	2	1	2	1	4	4	3
1576	8	6	7	7	5	6	6	7	7	6	6	7	6
1577	8	6	5	4	3	3	3	1	1	1	1	1	2
1578	8	7	7	7	6	6	7	6	7	6	5	7	6
1579	8	5	5	6	6	5	6	6	7	7	6	7	6
1580	8	6	6	7	5	4	5	4	4	4	3	3	3
1581	8	5	6	5	6	5	5	6	6	4	3	4	5
1582	8	5	3	3	4	5	2	1	2	1	4	3	5
1583	8	5	6	7	6	4	3	5	4	4	3	2	3
1584	8	6	5	5	5	5	4	4	4	4	4	4	6
1585	8	3	5	6	6	7	6	5	4	3	5	5	6
1586	8	6	7	7	7	7	4	5	5	5	5	2	3
1587	8	5	6	3	7	4	6	2	7	6	4	3	6
1588	8	4	5	3	4	3	4	5	5	5	4	3	3
1589	8	4	3	3	4	2	3	4	4	3	5	3	4
1590	8	6	7	7	3	3	2	1	1	1	1	1	1
1591	8	5	6	6	5	4	4	5	5	4	5	4	5
1592	8	3	2	2	3	2	2	3	2	3	1	1	1
1593	8	4	5	6	4	6	4	6	2	1	3	3	2
1594	8	5	6	6	5	5	7	7	7	7	5	6	4
1595	8	4	5	3	4	5	5	5	6	5	6	5	6
1596	8	4	5	4	4	6	5	5	5	4	6	3	5
1597	8	5	6	6	7	4	3	2	2	2	1	1	2
1598	8	6	7	7	5	5	6	6	5	4	4	4	5
1599	8	6	7	7	7	7	6	7	7	6	7	7	7
1600	8	5	6	6	6	6	7	7	7	7	1	3	2
1601	8	4	3	5	6	6	6	6	7	7	4	5	5
1602	8	5	5	6	6	7	6	7	6	7	7	6	7
1603	8	5	6	5	6	6	7	7	7	7	6	4	4
1604	8	4	4	4	3	5	5	5	6	6	7	7	6
1605	8	5	6	6	6	5	5	6	3	4	2	3	4
1606	8	5	6	5	6	7	6	7	5	6	7	4	6
1607	8	5	5	5	5	4	4	4	4	5	5	4	6
1608	8	4	4	6	3	4	3	4	5	3	5	4	4
1609	8	4	3	5	5	6	6	6	6	7	7	7	7
1610	8	4	4	5	5	6	6	4	6	6	7	3	4
1611	8	5	5	6	6	6	6	5	5	5	6	7	7
1612	8	7	7	6	7	7	6	7	6	7	7	6	7
1613	8	6	6	5	4	4	3	3	2	2	2	2	3
1614	8	1	3	2	1	1	1	1	2	2	1	2	1
1615	8	6	5	7	6	5	4	5	5	6	4	7	6
1616	8	6	7	7	7	6	5	5	3	3	2	2	2
1617	8	6	5	4	3	2	1	1	1	2	2	1	2
1618	8	5	6	5	6	4	5	6	7	5	6	5	4
1619	8	5	4	3	3	3	2	2	2	2	3	3	4
1620	8	4	6	3	2	6	5	6	5	4	5	6	5
1621	8	5	4	5	5	6	6	5	6	5	3	2	1
1622	8	6	6	7	7	4	7	2	4	2	2	1	4
1623	8	5	6	5	6	5	5	5	5	4	4	4	4
1624	8	7	7	6	7	6	7	6	7	6	7	6	7
1625	8	6	5	7	5	6	5	7	5	6	7	4	5
1626	8	4	5	5	6	3	2	4	3	4	5	2	2
1627	8	6	5	3	4	5	7	6	4	3	2	2	3
1628	8	2	3	4	2	2	1	2	2	2	2	1	2
1629	8	6	5	4	5	6	7	7	6	7	6	7	6
1630	8	2	3	4	3	2	3	4	3	4	5	6	7
1631	8	6	6	7	5	5	4	4	3	3	3	2	2
1632	8	5	5	6	6	6	5	5	6	6	6	6	6
1633	8	7	6	6	7	6	7	6	7	6	7	6	7
1634	8	3	4	4	3	2	2	1	1	1	1	1	2
1635	8	4	6	5	3	2	1	1	1	1	3	4	5
1636	8	5	6	6	6	7	6	5	6	7	5	6	7
1637	8	5	6	6	6	6	5	7	3	4	2	6	7
1638	8	2	2	5	5	6	6	7	7	5	4	3	2
1639	8	4	5	5	4	4	5	6	5	6	6	5	4
1640	8	5	6	6	6	4	4	3	3	2	2	1	1
1641	8	4	3	5	5	3	3	4	6	6	5	4	2
1642	8	5	5	3	3	4	4	3	2	2	2	2	4
1643	8	5	5	4	3	2	1	1	2	1	1	1	1
1644	8	5	5	6	6	6	5	5	4	4	4	4	5
1645	8	5	4	5	6	3	3	3	3	5	2	4	6
1646	8	4	5	5	4	5	3	2	6	6	5	2	1
1647	8	5	7	7	7	6	7	6	6	7	7	5	7
1648	8	5	3	6	2	4	2	3	4	1	2	1	2
1649	8	3	3	2	2	1	1	2	1	1	1	3	2
1650	8	2	4	3	5	3	6	5	1	2	5	4	6
1651	8	5	5	6	7	7	7	6	6	7	6	5	6
1652	8	3	4	4	4	4	5	5	5	5	5	5	5
1653	8	5	6	7	7	7	7	7	4	5	4	5	4
1654	8	6	6	7	7	4	4	2	2	3	4	5	4
1655	8	7	6	5	7	6	7	6	7	5	6	4	7
1656	8	5	6	6	5	4	3	2	1	1	1	1	2
1657	8	4	5	4	4	3	1	1	1	1	1	1	1
1658	8	5	5	6	6	6	5	5	6	4	4	5	5
1659	8	1	2	2	1	3	3	2	2	1	4	4	3
1660	8	5	4	5	6	4	3	4	3	4	2	1	2
1661	8	5	6	5	4	5	5	5	3	3	2	2	3
1662	8	2	3	4	3	3	3	4	5	4	5	6	3
1663	8	5	6	5	6	5	5	6	4	3	3	2	3
1664	8	6	5	6	5	6	5	6	5	4	5	4	6
1665	8	3	4	3	2	1	1	1	1	1	1	1	1
1666	8	6	7	7	7	5	4	3	2	2	2	1	1
1667	8	6	3	2	4	4	4	4	3	3	5	5	5
1668	8	5	6	6	6	6	6	6	6	6	6	6	6
1669	8	6	4	5	3	4	5	6	4	7	6	5	5
1670	8	5	5	4	5	4	6	5	5	6	7	7	6
1671	8	5	6	5	5	6	3	2	4	5	6	6	5
1672	8	7	7	6	6	5	6	6	7	5	7	6	4
1673	8	4	5	4	3	3	5	4	3	2	5	6	6
1674	8	5	7	6	7	6	7	5	6	6	4	6	7
1675	8	4	5	5	5	6	6	6	4	5	7	4	5
1676	8	6	4	5	3	5	4	5	4	5	4	4	6
1677	8	3	5	5	6	6	5	6	7	7	6	5	4
1678	8	5	6	5	4	6	6	4	5	4	5	6	5
1679	8	3	4	3	3	2	4	1	3	2	2	3	3
1680	8	6	5	6	5	6	5	6	5	6	6	5	6
1681	8	4	5	6	5	6	6	4	6	7	7	5	6
1682	8	4	5	3	4	2	2	2	3	4	3	2	5
1683	8	5	5	4	4	4	5	4	5	6	6	5	6
1684	8	4	5	5	5	5	6	5	5	6	5	6	5
1685	8	6	6	7	4	5	6	5	4	7	5	7	6
1686	8	5	6	5	4	5	6	5	4	5	3	4	5
1687	8	4	6	5	5	6	4	7	5	6	5	6	5
1688	8	5	5	5	5	5	5	5	6	6	6	6	6
1689	8	3	4	4	4	4	4	4	3	3	3	3	3
1690	8	5	6	7	7	7	6	5	5	5	6	7	5
1691	8	4	3	5	2	6	7	5	1	7	2	6	3
1692	8	5	4	5	5	5	3	5	4	4	3	4	5
1693	8	4	6	2	1	1	1	1	1	2	3	1	2
1694	8	4	5	6	6	5	3	6	6	5	4	6	5
1695	8	6	3	4	5	2	3	4	4	5	2	2	3
1696	8	5	6	6	6	6	5	4	7	7	4	5	6
1697	8	6	5	3	3	2	2	4	5	4	5	6	5
1698	8	5	6	5	6	6	5	5	6	4	5	6	6
1699	8	4	4	4	4	4	4	4	4	4	4	4	4
1700	8	5	6	7	7	7	5	6	5	5	6	6	5
1701	8	3	3	3	4	4	5	5	5	5	6	6	6
